# Supplementary material for: Rhinovirus Infection Drives Complex Host Airway Molecular Responses in Children With Cystic Fibrosis
Source: Front Immunol. 2020 Jul 16;11:1327. doi: 10.3389/fimmu.2020.01327 (PMC7378398; doi:10.3389/fimmu.2020.01327)
Supplement: Supplementary file 2 [file Table_1.XLSX]

## Sheet: Table S1
Table S1: Demographics of additional participants included in ELISA
	Non-CF Control	Cystic Fibrosis
Number of participants	11	9
Mean Age ± sd (yr)	3.8 ± 1.6	2.8 ± 1.7
Age range (yrs)	(2.1-6.4)	(0.9-5.5)
Male (%)	45.5	33
Genotype	Healthy non-CF	p. Phe508del/ p. Phe508del
NE Activity (%)	NA	22
IL-8 Detected in BALs (%)	NA	89
Microorganisms detected in BALf (%)	NA	44 (Pseudomonas Aeruginosa, Mixed Oral Flora, Streptococcus pneumoniae)
% Disease	NA	1.99 (1 refused CT and 1 without score)

## Sheet: Table S2
Table S2: The DEGs comparing non-infected baseline CF AEC to non-CF AEC with
SYMBOL	Description	padj	log2FC
ADCY9	adenylate cyclase 9 [Source:HGNC Symbol;Acc:240]	0.0180108	-0.650205
ADM2	adrenomedullin 2 [Source:HGNC Symbol;Acc:28898]	0.00191533	-2.16173
AIM2	absent in melanoma 2 [Source:HGNC Symbol;Acc:357]	0.00383415	-4.37473
ALDH1L2	aldehyde dehydrogenase 1 family, member L2 [Source:HGNC Symbol;Acc:26777]	0.0066108	-1.15582
APOL1	apolipoprotein L, 1 [Source:HGNC Symbol;Acc:618]	0.0317845	-1.43331
ARHGAP19	Rho GTPase activating protein 19 [Source:HGNC Symbol;Acc:23724]	0.0476694	0.624402
ARHGAP6	Rho GTPase activating protein 6 [Source:HGNC Symbol;Acc:676]	0.0323741	-1.84162
ARHGDIB	Rho GDP dissociation inhibitor (GDI) beta [Source:HGNC Symbol;Acc:679]	0.0229519	0.824647
ARNTL2	aryl hydrocarbon receptor nuclear translocator-like 2 [Source:HGNC Symbol;Acc:18984]	0.0362974	0.591884
ARSD	arylsulfatase D [Source:HGNC Symbol;Acc:717]	0.00172698	-0.77572
ASB2	ankyrin repeat and SOCS box containing 2 [Source:HGNC Symbol;Acc:16012]	0.0370336	-1.34134
ASS1	argininosuccinate synthase 1 [Source:HGNC Symbol;Acc:758]	0.0229519	-1.0518
ATP6V0A1	ATPase, H+ transporting, lysosomal V0 subunit a1 [Source:HGNC Symbol;Acc:865]	2.81591e-06	-0.661884
BCAM	basal cell adhesion molecule (Lutheran blood group) [Source:HGNC Symbol;Acc:6722]	0.0229519	0.959318
BCL6	B-cell CLL/lymphoma 6 [Source:HGNC Symbol;Acc:1001]	0.00133093	-0.760757
BEND7	BEN domain containing 7 [Source:HGNC Symbol;Acc:23514]	0.00137259	-1.34546
BEX1	brain expressed, X-linked 1 [Source:HGNC Symbol;Acc:1036]	0.0375509	-2.6223
BST2	bone marrow stromal cell antigen 2 [Source:HGNC Symbol;Acc:1119]	5.62993e-10	-2.99729
BTC	betacellulin [Source:HGNC Symbol;Acc:1121]	0.0206455	-1.61784
BTN2A2	butyrophilin, subfamily 2, member A2 [Source:HGNC Symbol;Acc:1137]	0.00886695	-0.74968
C3orf67	chromosome 3 open reading frame 67 [Source:HGNC Symbol;Acc:24763]	0.00103352	0.72109
C8orf4	chromosome 8 open reading frame 4 [Source:HGNC Symbol;Acc:1357]	0.0166482	-1.81277
CACNA2D1	calcium channel, voltage-dependent, alpha 2/delta subunit 1 [Source:HGNC Symbol;Acc:1399]	0.013165	-1.12751
CAV1	caveolin 1, caveolae protein, 22kDa [Source:HGNC Symbol;Acc:1527]	1.39234e-07	0.914114
CBS	cystathionine-beta-synthase [Source:HGNC Symbol;Acc:1550]	1.56689e-05	-1.78058
CCDC149	coiled-coil domain containing 149 [Source:HGNC Symbol;Acc:25405]	0.0424586	-0.646362
CCDC18	coiled-coil domain containing 18 [Source:HGNC Symbol;Acc:30370]	0.0413917	0.93716
CCNB1	cyclin B1 [Source:HGNC Symbol;Acc:1579]	0.0323741	1.14502
CDC25C	cell division cycle 25C [Source:HGNC Symbol;Acc:1727]	0.0430962	1.96557
CDCA8	cell division cycle associated 8 [Source:HGNC Symbol;Acc:14629]	0.0453315	1.33322
CECR1	cat eye syndrome chromosome region, candidate 1 [Source:HGNC Symbol;Acc:1839]	0.033794	-1.96232
CEP78	centrosomal protein 78kDa [Source:HGNC Symbol;Acc:25740]	0.0310589	0.790315
CHTF18	CTF18, chromosome transmission fidelity factor 18 homolog (S. cerevisiae) [Source:HGNC Symbol;Acc:18435]	0.0413917	1.18291
COL16A1	collagen, type XVI, alpha 1 [Source:HGNC Symbol;Acc:2193]	0.0474436	0.712113
COL1A1	collagen, type I, alpha 1 [Source:HGNC Symbol;Acc:2197]	0.0205666	-2.12313
COL1A2	collagen, type I, alpha 2 [Source:HGNC Symbol;Acc:2198]	0.0173841	-2.95212
COL5A1	collagen, type V, alpha 1 [Source:HGNC Symbol;Acc:2209]	0.00383415	-4.5213
COL6A1	collagen, type VI, alpha 1 [Source:HGNC Symbol;Acc:2211]	0.0154734	-3.26848
COL6A2	collagen, type VI, alpha 2 [Source:HGNC Symbol;Acc:2212]	1.11586e-05	-5.57647
CSGALNACT1	chondroitin sulfate N-acetylgalactosaminyltransferase 1 [Source:HGNC Symbol;Acc:24290]	0.0066108	-1.5845
CSPG4	chondroitin sulfate proteoglycan 4 [Source:HGNC Symbol;Acc:2466]	0.0323741	1.23497
CTNNAL1	catenin (cadherin-associated protein), alpha-like 1 [Source:HGNC Symbol;Acc:2512]	0.0422798	0.897877
CXCL17	chemokine (C-X-C motif) ligand 17 [Source:HGNC Symbol;Acc:19232]	0.00256125	-1.6446
DBNDD1	dysbindin (dystrobrevin binding protein 1) domain containing 1 [Source:HGNC Symbol;Acc:28455]	0.0153708	-1.31531
DENND1C	DENN/MADD domain containing 1C [Source:HGNC Symbol;Acc:26225]	0.00465683	-1.7622
DKK1	dickkopf WNT signaling pathway inhibitor 1 [Source:HGNC Symbol;Acc:2891]	0.00133093	1.42677
DNAJA4	DnaJ (Hsp40) homolog, subfamily A, member 4 [Source:HGNC Symbol;Acc:14885]	0.0480585	-0.590234
DNAJB9	DnaJ (Hsp40) homolog, subfamily B, member 9 [Source:HGNC Symbol;Acc:6968]	0.0479961	-0.685299
DNMT1	DNA (cytosine-5-)-methyltransferase 1 [Source:HGNC Symbol;Acc:2976]	0.00886695	0.697999
DUOX2	dual oxidase 2 [Source:HGNC Symbol;Acc:13273]	0.0142963	-1.79357
DUSP8	dual specificity phosphatase 8 [Source:HGNC Symbol;Acc:3074]	0.0410198	-1.55062
ELOVL7	ELOVL fatty acid elongase 7 [Source:HGNC Symbol;Acc:26292]	0.00985842	-1.46623
ESPL1	extra spindle pole bodies homolog 1 (S. cerevisiae) [Source:HGNC Symbol;Acc:16856]	0.0123639	1.92044
FAM155B	family with sequence similarity 155, member B [Source:HGNC Symbol;Acc:30701]	0.00705693	-2.05402
FAM174B	family with sequence similarity 174, member B [Source:HGNC Symbol;Acc:34339]	0.0323741	-1.70618
FAM49A	family with sequence similarity 49, member A [Source:HGNC Symbol;Acc:25373]	0.0317845	-0.783916
FBN2	fibrillin 2 [Source:HGNC Symbol;Acc:3604]	0.0411332	0.84512
FBXO32	F-box protein 32 [Source:HGNC Symbol;Acc:16731]	0.0413917	-1.09022
FLI1	Fli-1 proto-oncogene, ETS transcription factor [Source:HGNC Symbol;Acc:3749]	0.0410198	0.765233
FST	follistatin [Source:HGNC Symbol;Acc:3971]	2.85533e-06	2.36127
GBP2	guanylate binding protein 2, interferon-inducible [Source:HGNC Symbol;Acc:4183]	0.0350678	-1.5533
GINS1	GINS complex subunit 1 (Psf1 homolog) [Source:HGNC Symbol;Acc:28980]	0.00915186	1.3887
GJB5	gap junction protein, beta 5, 31.1kDa [Source:HGNC Symbol;Acc:4287]	0.0488101	0.697237
GPR110	G protein-coupled receptor 110 [Source:HGNC Symbol;Acc:18990]	0.0413917	1.6707
H19	H19, imprinted maternally expressed transcript (non-protein coding) [Source:HGNC Symbol;Acc:4713]	0.0370336	3.71993
HAGH	hydroxyacylglutathione hydrolase [Source:HGNC Symbol;Acc:4805]	0.00218788	-0.593139
HERC3	HECT and RLD domain containing E3 ubiquitin protein ligase 3 [Source:HGNC Symbol;Acc:4876]	0.0244392	0.612257
HLA-DQB1	major histocompatibility complex, class II, DQ beta 1 [Source:HGNC Symbol;Acc:4944]	0.000102179	7.42305
HMCN1	hemicentin 1 [Source:HGNC Symbol;Acc:19194]	0.0205666	1.53475
HMGA2	high mobility group AT-hook 2 [Source:HGNC Symbol;Acc:5009]	0.0436668	0.672826
HTRA1	HtrA serine peptidase 1 [Source:HGNC Symbol;Acc:9476]	0.00218788	1.18583
IFI27	interferon, alpha-inducible protein 27 [Source:HGNC Symbol;Acc:5397]	1.71089e-16	-3.84527
IFI44	interferon-induced protein 44 [Source:HGNC Symbol;Acc:16938]	0.0410267	-0.879425
IFI6	interferon, alpha-inducible protein 6 [Source:HGNC Symbol;Acc:4054]	5.80253e-05	-2.0641
IFITM1	interferon induced transmembrane protein 1 [Source:HGNC Symbol;Acc:5412]	0.00103352	-1.10267
IFITM3	interferon induced transmembrane protein 3 [Source:HGNC Symbol;Acc:5414]	0.0413917	-0.685964
IFNGR1	interferon gamma receptor 1 [Source:HGNC Symbol;Acc:5439]	0.0413917	-0.635633
IL1RAP	interleukin 1 receptor accessory protein [Source:HGNC Symbol;Acc:5995]	0.00133093	0.840518
IRX3	iroquois homeobox 3 [Source:HGNC Symbol;Acc:14360]	0.0418037	-2.02207
ISG15	ISG15 ubiquitin-like modifier [Source:HGNC Symbol;Acc:4053]	0.0308502	-1.00597
ITGA6	integrin, alpha 6 [Source:HGNC Symbol;Acc:6142]	0.000361411	1.21679
ITGB4	integrin, beta 4 [Source:HGNC Symbol;Acc:6158]	0.0323741	0.781083
KAL1	Kallmann syndrome 1 sequence [Source:HGNC Symbol;Acc:6211]	0.0401304	-1.69348
KCNJ5	potassium inwardly-rectifying channel, subfamily J, member 5 [Source:HGNC Symbol;Acc:6266]	0.0308502	-2.26937
KRT14	keratin 14 [Source:HGNC Symbol;Acc:6416]	0.00886695	3.55144
LAMA3	laminin, alpha 3 [Source:HGNC Symbol;Acc:6483]	0.0141271	1.0488
LGALS7	lectin, galactoside-binding, soluble, 7 [Source:HGNC Symbol;Acc:6568]	0.0310589	-2.78295
LIG1	ligase I, DNA, ATP-dependent [Source:HGNC Symbol;Acc:6598]	0.020325	1.07885
LINC00520	long intergenic non-protein coding RNA 520 [Source:HGNC Symbol;Acc:19843]	0.00133093	-1.37573
LPAR5	lysophosphatidic acid receptor 5 [Source:HGNC Symbol;Acc:13307]	0.0424586	1.36983
LRCH2	leucine-rich repeats and calponin homology (CH) domain containing 2 [Source:HGNC Symbol;Acc:29292]	0.0170023	-2.84366
LRP3	low density lipoprotein receptor-related protein 3 [Source:HGNC Symbol;Acc:6695]	0.000302968	-1.11657
LRRC8C	leucine rich repeat containing 8 family, member C [Source:HGNC Symbol;Acc:25075]	0.0370336	0.679239
LRRN1	leucine rich repeat neuronal 1 [Source:HGNC Symbol;Acc:20980]	0.00170908	-2.20317
MAGED4	melanoma antigen family D, 4 [Source:HGNC Symbol;Acc:23793]	0.0468526	-2.0618
MAPK8IP2	mitogen-activated protein kinase 8 interacting protein 2 [Source:HGNC Symbol;Acc:6883]	0.0278197	-2.43904
MCM4	minichromosome maintenance complex component 4 [Source:HGNC Symbol;Acc:6947]	0.0422798	1.12646
MCTP1	multiple C2 domains, transmembrane 1 [Source:HGNC Symbol;Acc:26183]	0.00238923	-1.11137
MITF	microphthalmia-associated transcription factor [Source:HGNC Symbol;Acc:7105]	0.0413917	-0.741658
MX1	myxovirus (influenza virus) resistance 1, interferon-inducible protein p78 (mouse) [Source:HGNC Symbol;Acc:7532]	0.00443746	-1.6421
MX2	myxovirus (influenza virus) resistance 2 (mouse) [Source:HGNC Symbol;Acc:7533]	0.00465683	-1.73787
MYLIP	myosin regulatory light chain interacting protein [Source:HGNC Symbol;Acc:21155]	0.00498379	-1.62128
MYO19	myosin XIX [Source:HGNC Symbol;Acc:26234]	0.000850258	0.64908
NCAPD2	non-SMC condensin I complex, subunit D2 [Source:HGNC Symbol;Acc:24305]	0.0364299	0.659926
NDN	necdin, melanoma antigen (MAGE) family member [Source:HGNC Symbol;Acc:7675]	0.0153708	-1.64613
NEURL3	neuralized E3 ubiquitin protein ligase 3 [Source:HGNC Symbol;Acc:25162]	0.0236201	-3.11033
NHLH2	nescient helix loop helix 2 [Source:HGNC Symbol;Acc:7818]	0.00492192	1.5574
NOTCH2	notch 2 [Source:HGNC Symbol;Acc:7882]	0.0175704	-0.626173
NR1D1	nuclear receptor subfamily 1, group D, member 1 [Source:HGNC Symbol;Acc:7962]	0.0360764	-0.793822
NSUN7	NOP2/Sun domain family, member 7 [Source:HGNC Symbol;Acc:25857]	0.0439802	-1.619
OAS2	2'-5'-oligoadenylate synthetase 2, 69/71kDa [Source:HGNC Symbol;Acc:8087]	0.0435125	-1.03543
ORC1	origin recognition complex, subunit 1 [Source:HGNC Symbol;Acc:8487]	0.042368	1.71044
P2RY6	pyrimidinergic receptor P2Y, G-protein coupled, 6 [Source:HGNC Symbol;Acc:8543]	0.0413917	-1.42185
PC	pyruvate carboxylase [Source:HGNC Symbol;Acc:8636]	0.0427047	0.800791
PCDH20	protocadherin 20 [Source:HGNC Symbol;Acc:14257]	0.00886695	-2.68173
PDZK1IP1	PDZK1 interacting protein 1 [Source:HGNC Symbol;Acc:16887]	0.0250232	-1.69541
PFAS	phosphoribosylformylglycinamidine synthase [Source:HGNC Symbol;Acc:8863]	0.0205666	0.70736
PLCD4	phospholipase C, delta 4 [Source:HGNC Symbol;Acc:9062]	0.0362031	0.884993
PLK1	polo-like kinase 1 [Source:HGNC Symbol;Acc:9077]	0.0480585	1.4437
PLK4	polo-like kinase 4 [Source:HGNC Symbol;Acc:11397]	0.0444402	1.50555
PNPLA2	patatin-like phospholipase domain containing 2 [Source:HGNC Symbol;Acc:30802]	2.7578e-06	-0.79273
PPM1H	protein phosphatase, Mg2+/Mn2+ dependent, 1H [Source:HGNC Symbol;Acc:18583]	0.0480585	-1.70307
PPP1R9A	protein phosphatase 1, regulatory subunit 9A [Source:HGNC Symbol;Acc:14946]	0.017097	-2.02112
PRKACB	protein kinase, cAMP-dependent, catalytic, beta [Source:HGNC Symbol;Acc:9381]	0.00133093	0.610815
PTPRS	protein tyrosine phosphatase, receptor type, S [Source:HGNC Symbol;Acc:9681]	0.0401304	-1.96695
PTPRZ1	protein tyrosine phosphatase, receptor-type, Z polypeptide 1 [Source:HGNC Symbol;Acc:9685]	0.000302968	2.6402
PVRL4	poliovirus receptor-related 4 [Source:HGNC Symbol;Acc:19688]	0.0330806	-0.860251
QPCT	glutaminyl-peptide cyclotransferase [Source:HGNC Symbol;Acc:9753]	0.00281443	-1.04097
RXRB	retinoid X receptor, beta [Source:HGNC Symbol;Acc:10478]	0.0413917	1.69769
SCARA3	scavenger receptor class A, member 3 [Source:HGNC Symbol;Acc:19000]	0.00465683	2.14618
SDC1	syndecan 1 [Source:HGNC Symbol;Acc:10658]	0.024175	0.726356
SEMA3A	sema domain, immunoglobulin domain (Ig), short basic domain, secreted, (semaphorin) 3A [Source:HGNC Symbol;Acc:10723]	0.0204598	0.756692
SEZ6L2	seizure related 6 homolog (mouse)-like 2 [Source:HGNC Symbol;Acc:30844]	0.00706494	-0.84998
SFTA1P	surfactant associated 1, pseudogene [Source:HGNC Symbol;Acc:18383]	0.0401304	-1.05075
SFXN2	sideroflexin 2 [Source:HGNC Symbol;Acc:16086]	0.0229519	1.46472
SGPP2	sphingosine-1-phosphate phosphatase 2 [Source:HGNC Symbol;Acc:19953]	0.0370336	-1.59646
SIPA1L3	signal-induced proliferation-associated 1 like 3 [Source:HGNC Symbol;Acc:23801]	0.00985842	0.78281
SKP2	S-phase kinase-associated protein 2, E3 ubiquitin protein ligase [Source:HGNC Symbol;Acc:10901]	0.00133093	0.707945
SLC25A23	solute carrier family 25 (mitochondrial carrier; phosphate carrier), member 23 [Source:HGNC Symbol;Acc:19375]	0.0362031	-0.940415
SLC34A2	solute carrier family 34 (type II sodium/phosphate contransporter), member 2 [Source:HGNC Symbol;Acc:11020]	0.0413917	-1.7114
SMC4	structural maintenance of chromosomes 4 [Source:HGNC Symbol;Acc:14013]	0.0240487	0.825524
SNAI2	snail family zinc finger 2 [Source:HGNC Symbol;Acc:11094]	0.0499942	0.683543
SORL1	sortilin-related receptor, L(DLR class) A repeats containing [Source:HGNC Symbol;Acc:11185]	0.00670894	1.72172
SPDL1	spindle apparatus coiled-coil protein 1 [Source:HGNC Symbol;Acc:26010]	0.0295761	0.594877
SYT11	synaptotagmin XI [Source:HGNC Symbol;Acc:19239]	0.0411332	-1.0452
TAGLN	transgelin [Source:HGNC Symbol;Acc:11553]	0.0119754	-1.71928
TFPI2	tissue factor pathway inhibitor 2 [Source:HGNC Symbol;Acc:11761]	0.0250449	1.08203
TIMELESS	timeless circadian clock [Source:HGNC Symbol;Acc:11813]	0.0422798	0.939934
TLR6	toll-like receptor 6 [Source:HGNC Symbol;Acc:16711]	0.034325	1.48071
TMC5	transmembrane channel-like 5 [Source:HGNC Symbol;Acc:22999]	0.0479907	-1.41146
TMOD2	tropomodulin 2 (neuronal) [Source:HGNC Symbol;Acc:11872]	0.00428546	-0.731335
TNFRSF19	tumor necrosis factor receptor superfamily, member 19 [Source:HGNC Symbol;Acc:11915]	0.0173841	0.805706
TNFSF13	tumor necrosis factor (ligand) superfamily, member 13 [Source:HGNC Symbol;Acc:11928]	0.0205666	-1.22002
TRAIP	TRAF interacting protein [Source:HGNC Symbol;Acc:30764]	0.0421216	1.15272
TTC12	tetratricopeptide repeat domain 12 [Source:HGNC Symbol;Acc:23700]	0.0229883	0.884341
UHRF1	ubiquitin-like with PHD and ring finger domains 1 [Source:HGNC Symbol;Acc:12556]	0.0205666	1.05947
VWA5A	von Willebrand factor A domain containing 5A [Source:HGNC Symbol;Acc:6658]	0.0143664	-0.73883
WDR66	WD repeat domain 66 [Source:HGNC Symbol;Acc:28506]	2.81591e-06	0.844397
ZDHHC21	zinc finger, DHHC-type containing 21 [Source:HGNC Symbol;Acc:20750]	0.00465683	-0.607982
ZNF367	zinc finger protein 367 [Source:HGNC Symbol;Acc:18320]	0.0487753	1.84934
ZNF433	zinc finger protein 433 [Source:HGNC Symbol;Acc:20811]	0.013165	-1.43956
ZNF844	zinc finger protein 844 [Source:HGNC Symbol;Acc:25932]	3.70114e-08	-2.10877

## Sheet: Table S3
Table S3: The unique DEGs for CF AEC response to RV infection
SYMBOL	Description	padj	log2FC
IL1R2	interleukin 1 receptor, type II [Source:HGNC Symbol;Acc:5994]	1.54e-06	4.78811
PTN	pleiotrophin [Source:HGNC Symbol;Acc:9630]	0.00505181	4.27512
MAPK8IP2	mitogen-activated protein kinase 8 interacting protein 2 [Source:HGNC Symbol;Acc:6883]	2.21e-07	3.55204
APOBEC3A	apolipoprotein B mRNA editing enzyme, catalytic polypeptide-like 3A [Source:HGNC Symbol;Acc:17343]	6.67e-05	3.43999
MDGA1	MAM domain containing glycosylphosphatidylinositol anchor 1 [Source:HGNC Symbol;Acc:19267]	0.00725158	3.18769
RPLP0P2	ribosomal protein, large, P0 pseudogene 2 [Source:HGNC Symbol;Acc:17960]	0.0038458	2.61828
CCRL2	chemokine (C-C motif) receptor-like 2 [Source:HGNC Symbol;Acc:1612]	0.000100343	2.56787
SAMSN1	SAM domain, SH3 domain and nuclear localization signals 1 [Source:HGNC Symbol;Acc:10528]	0.0230906	2.28766
ANGPT1	angiopoietin 1 [Source:HGNC Symbol;Acc:484]	0.0123021	2.26752
NOD2	nucleotide-binding oligomerization domain containing 2 [Source:HGNC Symbol;Acc:5331]	0.0144853	2.25297
HMOX1	heme oxygenase (decycling) 1 [Source:HGNC Symbol;Acc:5013]	0.00198187	2.23972
SLC7A2	solute carrier family 7 (cationic amino acid transporter, y+ system), member 2 [Source:HGNC Symbol;Acc:11060]	8.52e-05	2.22611
SERPINB4	serpin peptidase inhibitor, clade B (ovalbumin), member 4 [Source:HGNC Symbol;Acc:10570]	0.00582466	2.22334
LRCH2	leucine-rich repeats and calponin homology (CH) domain containing 2 [Source:HGNC Symbol;Acc:29292]	0.0110971	2.18198
SLC28A3	solute carrier family 28 (concentrative nucleoside transporter), member 3 [Source:HGNC Symbol;Acc:16484]	0.00197227	2.10963
PI3	peptidase inhibitor 3, skin-derived [Source:HGNC Symbol;Acc:8947]	0.0280701	2.10901
FER1L6	fer-1-like 6 (C. elegans) [Source:HGNC Symbol;Acc:28065]	0.00143695	2.1008
ST8SIA4	ST8 alpha-N-acetyl-neuraminide alpha-2,8-sialyltransferase 4 [Source:HGNC Symbol;Acc:10871]	0.00127145	2.07343
PDZK1IP1	PDZK1 interacting protein 1 [Source:HGNC Symbol;Acc:16887]	3.06e-05	2.01546
RARRES1	retinoic acid receptor responder (tazarotene induced) 1 [Source:HGNC Symbol;Acc:9867]	0.0408693	1.98964
NFASC	neurofascin [Source:HGNC Symbol;Acc:29866]	9.02e-05	1.95177
AKAP3	A kinase (PRKA) anchor protein 3 [Source:HGNC Symbol;Acc:373]	0.00597576	1.91589
GBP3	guanylate binding protein 3 [Source:HGNC Symbol;Acc:4184]	0.0224217	1.83811
HIST1H2AC	histone cluster 1, H2ac [Source:HGNC Symbol;Acc:4733]	0.000795948	1.71372
SLC6A14	solute carrier family 6 (amino acid transporter), member 14 [Source:HGNC Symbol;Acc:11047]	0.00615007	1.70345
MUC1	mucin 1, cell surface associated [Source:HGNC Symbol;Acc:7508]	3.54e-05	1.69576
ICAM1	intercellular adhesion molecule 1 [Source:HGNC Symbol;Acc:5344]	0.000147533	1.6705
TCN2	transcobalamin II [Source:HGNC Symbol;Acc:11653]	9.84e-06	1.66973
SULF1	sulfatase 1 [Source:HGNC Symbol;Acc:20391]	0.0109289	1.62996
PLSCR4	phospholipid scramblase 4 [Source:HGNC Symbol;Acc:16497]	0.00141882	1.62274
DCN	decorin [Source:HGNC Symbol;Acc:2705]	0.0231671	1.61628
CP	ceruloplasmin (ferroxidase) [Source:HGNC Symbol;Acc:2295]	0.0113382	1.6151
C2orf66	chromosome 2 open reading frame 66 [Source:HGNC Symbol;Acc:33809]	0.00582466	1.59094
SRGN	serglycin [Source:HGNC Symbol;Acc:9361]	0.00235693	1.57257
RASGEF1B	RasGEF domain family, member 1B [Source:HGNC Symbol;Acc:24881]	0.0064667	1.56353
PLXNC1	plexin C1 [Source:HGNC Symbol;Acc:9106]	0.0112154	1.54143
SERPINB3	serpin peptidase inhibitor, clade B (ovalbumin), member 3 [Source:HGNC Symbol;Acc:10569]	0.00997122	1.54068
SAA1	serum amyloid A1 [Source:HGNC Symbol;Acc:10513]	1.17e-05	1.52643
CPT1B	carnitine palmitoyltransferase 1B (muscle) [Source:HGNC Symbol;Acc:2329]	0.00382282	1.51944
SPRR2E	small proline-rich protein 2E [Source:HGNC Symbol;Acc:11265]	0.0331047	1.51493
ZPLD1	zona pellucida-like domain containing 1 [Source:HGNC Symbol;Acc:27022]	0.00376997	1.50907
TRPV2	transient receptor potential cation channel, subfamily V, member 2 [Source:HGNC Symbol;Acc:18082]	0.0450646	1.50094
HIST2H2BE	histone cluster 2, H2be [Source:HGNC Symbol;Acc:4760]	0.000295163	1.49884
ENKUR	enkurin, TRPC channel interacting protein [Source:HGNC Symbol;Acc:28388]	0.00382849	1.49517
SGPP2	sphingosine-1-phosphate phosphatase 2 [Source:HGNC Symbol;Acc:19953]	0.00317537	1.48642
SAA4	serum amyloid A4, constitutive [Source:HGNC Symbol;Acc:10516]	0.0143662	1.48559
SERPING1	serpin peptidase inhibitor, clade G (C1 inhibitor), member 1 [Source:HGNC Symbol;Acc:1228]	0.0143201	1.48539
NAV3	neuron navigator 3 [Source:HGNC Symbol;Acc:15998]	0.000114609	1.47684
KMO	kynurenine 3-monooxygenase (kynurenine 3-hydroxylase) [Source:HGNC Symbol;Acc:6381]	0.00388078	1.44897
S100A12	S100 calcium binding protein A12 [Source:HGNC Symbol;Acc:10489]	0.0433426	1.44732
SERPINI1	serpin peptidase inhibitor, clade I (neuroserpin), member 1 [Source:HGNC Symbol;Acc:8943]	0.0005226	1.43699
HLA-A	major histocompatibility complex, class I, A [Source:HGNC Symbol;Acc:4931]	0.0232345	1.42858
ADAMTS9	ADAM metallopeptidase with thrombospondin type 1 motif, 9 [Source:HGNC Symbol;Acc:13202]	0.0223147	1.41962
ANPEP	alanyl (membrane) aminopeptidase [Source:HGNC Symbol;Acc:500]	0.0131612	1.4029
IL15	interleukin 15 [Source:HGNC Symbol;Acc:5977]	1.3e-05	1.40178
SCIN	scinderin [Source:HGNC Symbol;Acc:21695]	0.0470625	1.39908
OLFML3	olfactomedin-like 3 [Source:HGNC Symbol;Acc:24956]	0.0452948	1.37791
SLC7A7	solute carrier family 7 (amino acid transporter light chain, y+L system), member 7 [Source:HGNC Symbol;Acc:11065]	0.0319965	1.37552
SP140	SP140 nuclear body protein [Source:HGNC Symbol;Acc:17133]	0.00445657	1.3609
RTKN2	rhotekin 2 [Source:HGNC Symbol;Acc:19364]	0.0237194	1.35612
CXCL2	chemokine (C-X-C motif) ligand 2 [Source:HGNC Symbol;Acc:4603]	3.93e-05	1.3553
SYTL3	synaptotagmin-like 3 [Source:HGNC Symbol;Acc:15587]	0.00270486	1.35165
ASS1	argininosuccinate synthase 1 [Source:HGNC Symbol;Acc:758]	4.46e-06	1.34471
HIST1H2BD	histone cluster 1, H2bd [Source:HGNC Symbol;Acc:4747]	0.0164346	1.34121
MAP3K8	mitogen-activated protein kinase kinase kinase 8 [Source:HGNC Symbol;Acc:6860]	0.0193276	1.31603
PAXIP1-AS2	PAXIP1 antisense RNA 2 [Source:HGNC Symbol;Acc:48958]	0.000297815	1.28962
ZNF467	zinc finger protein 467 [Source:HGNC Symbol;Acc:23154]	0.005309	1.28833
ADCY4	adenylate cyclase 4 [Source:HGNC Symbol;Acc:235]	0.00367355	1.28161
NR4A2	nuclear receptor subfamily 4, group A, member 2 [Source:HGNC Symbol;Acc:7981]	0.0148641	1.27763
SAA2	serum amyloid A2 [Source:HGNC Symbol;Acc:10514]	0.00853672	1.27629
PCDH9	protocadherin 9 [Source:HGNC Symbol;Acc:8661]	0.0231584	1.26027
HIST1H2BK	histone cluster 1, H2bk [Source:HGNC Symbol;Acc:13954]	0.0226136	1.25327
SYT15	synaptotagmin XV [Source:HGNC Symbol;Acc:17167]	0.0141581	1.23051
CSF1	colony stimulating factor 1 (macrophage) [Source:HGNC Symbol;Acc:2432]	0.00842157	1.22522
COL8A1	collagen, type VIII, alpha 1 [Source:HGNC Symbol;Acc:2215]	0.0305445	1.21338
LRRK2	leucine-rich repeat kinase 2 [Source:HGNC Symbol;Acc:18618]	0.0374321	1.21201
IL36RN	interleukin 36 receptor antagonist [Source:HGNC Symbol;Acc:15561]	0.0195513	1.20593
HIST2H4B	histone cluster 2, H4b [Source:HGNC Symbol;Acc:29607]	0.0130181	1.20383
TIMP2	TIMP metallopeptidase inhibitor 2 [Source:HGNC Symbol;Acc:11821]	0.00412041	1.18742
SNX22	sorting nexin 22 [Source:HGNC Symbol;Acc:16315]	0.0193514	1.18044
SLC9A9	solute carrier family 9, subfamily A (NHE9, cation proton antiporter 9), member 9 [Source:HGNC Symbol;Acc:20653]	0.0245515	1.15398
KCNS3	potassium voltage-gated channel, delayed-rectifier, subfamily S, member 3 [Source:HGNC Symbol;Acc:6302]	0.00824839	1.15044
CTSL	cathepsin L [Source:HGNC Symbol;Acc:2537]	1.29e-13	1.14936
RAET1E	retinoic acid early transcript 1E [Source:HGNC Symbol;Acc:16793]	0.0357639	1.14799
TSHZ2	teashirt zinc finger homeobox 2 [Source:HGNC Symbol;Acc:13010]	0.000785704	1.13515
TLR1	toll-like receptor 1 [Source:HGNC Symbol;Acc:11847]	0.000257406	1.13091
PRICKLE4	prickle homolog 4 (Drosophila) [Source:HGNC Symbol;Acc:16805]	0.00101344	1.11493
PRSS27	protease, serine 27 [Source:HGNC Symbol;Acc:15475]	0.0185683	1.10173
SLC22A4	solute carrier family 22 (organic cation/zwitterion transporter), member 4 [Source:HGNC Symbol;Acc:10968]	0.0204926	1.10092
HIST2H4A	histone cluster 2, H4a [Source:HGNC Symbol;Acc:4794]	0.00925931	1.09889
KCNMB4	potassium large conductance calcium-activated channel, subfamily M, beta member 4 [Source:HGNC Symbol;Acc:6289]	0.0221625	1.09271
OR2A7	olfactory receptor, family 2, subfamily A, member 7 [Source:HGNC Symbol;Acc:8234]	0.0175877	1.08468
TNFSF14	tumor necrosis factor (ligand) superfamily, member 14 [Source:HGNC Symbol;Acc:11930]	0.0300225	1.08407
SOCS2	suppressor of cytokine signaling 2 [Source:HGNC Symbol;Acc:19382]	0.0173983	1.07433
PARP3	poly (ADP-ribose) polymerase family, member 3 [Source:HGNC Symbol;Acc:273]	0.000233276	1.04822
ACOT2	acyl-CoA thioesterase 2 [Source:HGNC Symbol;Acc:18431]	0.000920597	1.0388
CD40	CD40 molecule, TNF receptor superfamily member 5 [Source:HGNC Symbol;Acc:11919]	0.0138486	1.02947
QPCT	glutaminyl-peptide cyclotransferase [Source:HGNC Symbol;Acc:9753]	4.83e-05	0.999128
ZDHHC14	zinc finger, DHHC-type containing 14 [Source:HGNC Symbol;Acc:20341]	2.81e-05	0.99415
HCAR2	hydroxycarboxylic acid receptor 2 [Source:HGNC Symbol;Acc:24827]	0.0188103	0.988614
C3	complement component 3 [Source:HGNC Symbol;Acc:1318]	0.0156448	0.988484
BMP2	bone morphogenetic protein 2 [Source:HGNC Symbol;Acc:1069]	0.00269919	0.985601
MDK	midkine (neurite growth-promoting factor 2) [Source:HGNC Symbol;Acc:6972]	0.0183039	0.973797
ADRBK2	adrenergic, beta, receptor kinase 2 [Source:HGNC Symbol;Acc:290]	7.34e-05	0.969608
CLEC2B	C-type lectin domain family 2, member B [Source:HGNC Symbol;Acc:2053]	0.0393715	0.954288
FKBP5	FK506 binding protein 5 [Source:HGNC Symbol;Acc:3721]	0.00120459	0.953039
CALCRL	calcitonin receptor-like [Source:HGNC Symbol;Acc:16709]	0.0316757	0.93927
CDKL5	cyclin-dependent kinase-like 5 [Source:HGNC Symbol;Acc:11411]	0.0036939	0.933742
RPSAP52	ribosomal protein SA pseudogene 52 [Source:HGNC Symbol;Acc:35752]	0.0410228	0.928095
ELOVL7	ELOVL fatty acid elongase 7 [Source:HGNC Symbol;Acc:26292]	0.0305445	0.916521
NCOA2	nuclear receptor coactivator 2 [Source:HGNC Symbol;Acc:7669]	7.62e-05	0.908507
PDE4A	phosphodiesterase 4A, cAMP-specific [Source:HGNC Symbol;Acc:8780]	0.0299489	0.905342
CIB2	calcium and integrin binding family member 2 [Source:HGNC Symbol;Acc:24579]	0.0106147	0.904982
SOBP	sine oculis binding protein homolog (Drosophila) [Source:HGNC Symbol;Acc:29256]	0.0314418	0.902018
ALOX15B	arachidonate 15-lipoxygenase, type B [Source:HGNC Symbol;Acc:434]	0.0313484	0.89773
RGS17	regulator of G-protein signaling 17 [Source:HGNC Symbol;Acc:14088]	0.00293174	0.886409
SLC41A2	solute carrier family 41 (magnesium transporter), member 2 [Source:HGNC Symbol;Acc:31045]	0.0365236	0.882862
AFAP1L1	actin filament associated protein 1-like 1 [Source:HGNC Symbol;Acc:26714]	1.32e-06	0.875387
TGM2	transglutaminase 2 [Source:HGNC Symbol;Acc:11778]	0.0421384	0.874768
EFNA1	ephrin-A1 [Source:HGNC Symbol;Acc:3221]	0.0334213	0.867522
MAOA	monoamine oxidase A [Source:HGNC Symbol;Acc:6833]	0.00238108	0.866039
POU6F1	POU class 6 homeobox 1 [Source:HGNC Symbol;Acc:9224]	0.0189692	0.864489
CLMP	CXADR-like membrane protein [Source:HGNC Symbol;Acc:24039]	0.00853757	0.860689
INHBA	inhibin, beta A [Source:HGNC Symbol;Acc:6066]	0.00505263	0.860483
NRCAM	neuronal cell adhesion molecule [Source:HGNC Symbol;Acc:7994]	3.06e-05	0.860118
SLC44A1	solute carrier family 44 (choline transporter), member 1 [Source:HGNC Symbol;Acc:18798]	1.54e-15	0.859106
PHACTR1	phosphatase and actin regulator 1 [Source:HGNC Symbol;Acc:20990]	0.0237937	0.857945
CXorf38	chromosome X open reading frame 38 [Source:HGNC Symbol;Acc:28589]	7.86e-07	0.850934
KRT6C	keratin 6C [Source:HGNC Symbol;Acc:20406]	6.64e-05	0.848588
ZNF618	zinc finger protein 618 [Source:HGNC Symbol;Acc:29416]	0.00724079	0.847534
RMI1	RecQ mediated genome instability 1 [Source:HGNC Symbol;Acc:25764]	0.00839614	0.845155
C1RL	complement component 1, r subcomponent-like [Source:HGNC Symbol;Acc:21265]	0.00239477	0.844828
ZNF224	zinc finger protein 224 [Source:HGNC Symbol;Acc:13017]	0.020075	0.83881
C1orf74	chromosome 1 open reading frame 74 [Source:HGNC Symbol;Acc:26319]	0.00644736	0.835541
GBP6	guanylate binding protein family, member 6 [Source:HGNC Symbol;Acc:25395]	0.0245217	0.830745
PCDH1	protocadherin 1 [Source:HGNC Symbol;Acc:8655]	0.0092116	0.830131
ATHL1	ATH1, acid trehalase-like 1 (yeast) [Source:HGNC Symbol;Acc:26210]	0.00413732	0.829599
C1RL-AS1	C1RL antisense RNA 1 [Source:HGNC Symbol;Acc:27461]	0.0130175	0.828067
B3GNT2	UDP-GlcNAc:betaGal beta-1,3-N-acetylglucosaminyltransferase 2 [Source:HGNC Symbol;Acc:15629]	0.000339659	0.825504
ZNF350	zinc finger protein 350 [Source:HGNC Symbol;Acc:16656]	0.00282926	0.82229
FKBP1B	FK506 binding protein 1B, 12.6 kDa [Source:HGNC Symbol;Acc:3712]	0.000118916	0.820405
SLC26A1	solute carrier family 26 (anion exchanger), member 1 [Source:HGNC Symbol;Acc:10993]	0.0351252	0.817248
CXCL1	chemokine (C-X-C motif) ligand 1 (melanoma growth stimulating activity, alpha) [Source:HGNC Symbol;Acc:4602]	0.0465918	0.81166
GHDC	GH3 domain containing [Source:HGNC Symbol;Acc:24438]	0.00643547	0.811005
TMCO4	transmembrane and coiled-coil domains 4 [Source:HGNC Symbol;Acc:27393]	0.000132869	0.808279
H1F0	H1 histone family, member 0 [Source:HGNC Symbol;Acc:4714]	2.66e-05	0.805174
C1orf115	chromosome 1 open reading frame 115 [Source:HGNC Symbol;Acc:25873]	0.0229738	0.801247
RAB43	RAB43, member RAS oncogene family [Source:HGNC Symbol;Acc:19983]	0.0229968	0.798148
ABHD16B	abhydrolase domain containing 16B [Source:HGNC Symbol;Acc:16128]	0.0148907	0.788086
SERPINB9	serpin peptidase inhibitor, clade B (ovalbumin), member 9 [Source:HGNC Symbol;Acc:8955]	0.0141744	0.786965
STRIP2	striatin interacting protein 2 [Source:HGNC Symbol;Acc:22209]	0.000564011	0.781795
PPIC	peptidylprolyl isomerase C (cyclophilin C) [Source:HGNC Symbol;Acc:9256]	3.63e-09	0.778899
CNTNAP1	contactin associated protein 1 [Source:HGNC Symbol;Acc:8011]	0.0245214	0.778266
B3GNT8	UDP-GlcNAc:betaGal beta-1,3-N-acetylglucosaminyltransferase 8 [Source:HGNC Symbol;Acc:24139]	0.0307395	0.778134
CCNL1	cyclin L1 [Source:HGNC Symbol;Acc:20569]	3.98e-16	0.778054
SLC9A8	solute carrier family 9, subfamily A (NHE8, cation proton antiporter 8), member 8 [Source:HGNC Symbol;Acc:20728]	0.00157829	0.767947
ARMCX1	armadillo repeat containing, X-linked 1 [Source:HGNC Symbol;Acc:18073]	0.000128617	0.76401
HSP90B2P	heat shock protein 90kDa beta (Grp94), member 2, pseudogene [Source:HGNC Symbol;Acc:12099]	0.041735	0.76193
JAK1	Janus kinase 1 [Source:HGNC Symbol;Acc:6190]	9.85e-05	0.758689
PIK3R1	phosphoinositide-3-kinase, regulatory subunit 1 (alpha) [Source:HGNC Symbol;Acc:8979]	0.00848436	0.751575
HSP90B3P	heat shock protein 90kDa beta (Grp94), member 3, pseudogene [Source:HGNC Symbol;Acc:12100]	0.023679	0.749929
ERP44	endoplasmic reticulum protein 44 [Source:HGNC Symbol;Acc:18311]	1.25e-09	0.745834
C19orf10	chromosome 19 open reading frame 10 [Source:HGNC Symbol;Acc:16948]	4.77e-16	0.74538
CEBPB	CCAAT/enhancer binding protein (C/EBP), beta [Source:HGNC Symbol;Acc:1834]	7e-10	0.743228
TCIRG1	T-cell, immune regulator 1, ATPase, H+ transporting, lysosomal V0 subunit A3 [Source:HGNC Symbol;Acc:11647]	7.23e-12	0.738194
CD82	CD82 molecule [Source:HGNC Symbol;Acc:6210]	0.00209377	0.736206
IMPA1	inositol(myo)-1(or 4)-monophosphatase 1 [Source:HGNC Symbol;Acc:6050]	3.54e-05	0.734776
SLC8B1	solute carrier family 8 (sodium/lithium/calcium exchanger), member B1 [Source:HGNC Symbol;Acc:26175]	1.28e-05	0.73274
PAPD5	PAP associated domain containing 5 [Source:HGNC Symbol;Acc:30758]	5.51e-06	0.732501
ARSA	arylsulfatase A [Source:HGNC Symbol;Acc:713]	0.0018885	0.732183
BCL6	B-cell CLL/lymphoma 6 [Source:HGNC Symbol;Acc:1001]	1.4e-05	0.73159
PAOX	polyamine oxidase (exo-N4-amino) [Source:HGNC Symbol;Acc:20837]	0.0436718	0.730019
GBAP1	glucosidase, beta, acid pseudogene 1 [Source:HGNC Symbol;Acc:4178]	0.00316727	0.729291
MGAT4A	mannosyl (alpha-1,3-)-glycoprotein beta-1,4-N-acetylglucosaminyltransferase, isozyme A [Source:HGNC Symbol;Acc:7047]	0.0153182	0.727937
RELB	v-rel avian reticuloendotheliosis viral oncogene homolog B [Source:HGNC Symbol;Acc:9956]	3.98e-06	0.726148
TNFRSF14	tumor necrosis factor receptor superfamily, member 14 [Source:HGNC Symbol;Acc:11912]	0.00157831	0.725992
TMEM132A	transmembrane protein 132A [Source:HGNC Symbol;Acc:31092]	1.08e-06	0.725598
PGAP1	post-GPI attachment to proteins 1 [Source:HGNC Symbol;Acc:25712]	0.00184333	0.723806
MGLL	monoglyceride lipase [Source:HGNC Symbol;Acc:17038]	0.0103869	0.722792
EMC7	ER membrane protein complex subunit 7 [Source:HGNC Symbol;Acc:24301]	1.47e-09	0.722711
TNFAIP8	tumor necrosis factor, alpha-induced protein 8 [Source:HGNC Symbol;Acc:17260]	5.78e-06	0.722386
ZNF775	zinc finger protein 775 [Source:HGNC Symbol;Acc:28501]	0.0253488	0.72229
MAP10	microtubule-associated protein 10 [Source:HGNC Symbol;Acc:29265]	0.0245515	0.719936
IGSF8	immunoglobulin superfamily, member 8 [Source:HGNC Symbol;Acc:17813]	1.56e-08	0.716783
PCBP1-AS1	PCBP1 antisense RNA 1 [Source:HGNC Symbol;Acc:42948]	0.0483609	0.715679
SMG7	SMG7 nonsense mediated mRNA decay factor [Source:HGNC Symbol;Acc:16792]	3.88e-12	0.710459
DUSP22	dual specificity phosphatase 22 [Source:HGNC Symbol;Acc:16077]	5.58e-06	0.706499
SH3KBP1	SH3-domain kinase binding protein 1 [Source:HGNC Symbol;Acc:13867]	0.00852867	0.703113
FTH1P7	ferritin, heavy polypeptide 1 pseudogene 7 [Source:HGNC Symbol;Acc:3994]	0.00950817	0.702849
EPM2A	epilepsy, progressive myoclonus type 2A, Lafora disease (laforin) [Source:HGNC Symbol;Acc:3413]	0.0290289	0.701394
USP42	ubiquitin specific peptidase 42 [Source:HGNC Symbol;Acc:20068]	2.23e-08	0.701138
RNF138	ring finger protein 138, E3 ubiquitin protein ligase [Source:HGNC Symbol;Acc:17765]	2.25e-06	0.700125
FTH1P8	ferritin, heavy polypeptide 1 pseudogene 8 [Source:HGNC Symbol;Acc:3995]	0.0343787	0.698802
PDIA6	protein disulfide isomerase family A, member 6 [Source:HGNC Symbol;Acc:30168]	1.45e-06	0.697044
PRDM8	PR domain containing 8 [Source:HGNC Symbol;Acc:13993]	0.0106033	0.696516
BTG1	B-cell translocation gene 1, anti-proliferative [Source:HGNC Symbol;Acc:1130]	7.14e-06	0.692112
PIM3	pim-3 oncogene [Source:HGNC Symbol;Acc:19310]	2.42e-05	0.691485
HRH1	histamine receptor H1 [Source:HGNC Symbol;Acc:5182]	0.000715514	0.689283
FSTL1	follistatin-like 1 [Source:HGNC Symbol;Acc:3972]	0.0018496	0.688862
MYL5	myosin, light chain 5, regulatory [Source:HGNC Symbol;Acc:7586]	0.00796005	0.686663
ZNF136	zinc finger protein 136 [Source:HGNC Symbol;Acc:12920]	0.00687162	0.684856
FAS	Fas cell surface death receptor [Source:HGNC Symbol;Acc:11920]	5.21e-08	0.682087
PTPN12	protein tyrosine phosphatase, non-receptor type 12 [Source:HGNC Symbol;Acc:9645]	9.49e-10	0.679849
BACH1	BTB and CNC homology 1, basic leucine zipper transcription factor 1 [Source:HGNC Symbol;Acc:935]	7.45e-09	0.679757
QKI	QKI, KH domain containing, RNA binding [Source:HGNC Symbol;Acc:21100]	1.2e-06	0.674318
CICP14	capicua transcriptional repressor pseudogene 14 [Source:HGNC Symbol;Acc:38542]	0.0328525	0.673613
SBNO2	strawberry notch homolog 2 (Drosophila) [Source:HGNC Symbol;Acc:29158]	5.08e-06	0.672357
ZNF879	zinc finger protein 879 [Source:HGNC Symbol;Acc:37273]	0.0426531	0.67204
OSMR	oncostatin M receptor [Source:HGNC Symbol;Acc:8507]	1.81e-05	0.671961
SPG20	spastic paraplegia 20 (Troyer syndrome) [Source:HGNC Symbol;Acc:18514]	1.44e-08	0.671407
RBMS1P1	RNA binding motif, single stranded interacting protein 1 pseudogene 1 [Source:HGNC Symbol;Acc:9908]	0.0378643	0.66946
LMO4	LIM domain only 4 [Source:HGNC Symbol;Acc:6644]	5.89e-06	0.669179
CSTB	cystatin B (stefin B) [Source:HGNC Symbol;Acc:2482]	0.00342555	0.669055
AKR1B1	aldo-keto reductase family 1, member B1 (aldose reductase) [Source:HGNC Symbol;Acc:381]	0.00763522	0.668731
PIGG	phosphatidylinositol glycan anchor biosynthesis, class G [Source:HGNC Symbol;Acc:25985]	4.92e-05	0.668626
GTF2B	general transcription factor IIB [Source:HGNC Symbol;Acc:4648]	1.18e-06	0.666104
MPPE1	metallophosphoesterase 1 [Source:HGNC Symbol;Acc:15988]	0.00050101	0.664277
DUSP23	dual specificity phosphatase 23 [Source:HGNC Symbol;Acc:21480]	0.0366698	0.663787
FTH1P10	ferritin, heavy polypeptide 1 pseudogene 10 [Source:HGNC Symbol;Acc:3980]	0.00761536	0.663256
ETS2	v-ets avian erythroblastosis virus E26 oncogene homolog 2 [Source:HGNC Symbol;Acc:3489]	0.00719201	0.662628
DENND5A	DENN/MADD domain containing 5A [Source:HGNC Symbol;Acc:19344]	0.000726271	0.661799
BTN2A2	butyrophilin, subfamily 2, member A2 [Source:HGNC Symbol;Acc:1137]	0.0010014	0.66008
HSPA1A	heat shock 70kDa protein 1A [Source:HGNC Symbol;Acc:5232]	0.00646443	0.658438
USF1	upstream transcription factor 1 [Source:HGNC Symbol;Acc:12593]	1.28e-06	0.657425
FXYD5	FXYD domain containing ion transport regulator 5 [Source:HGNC Symbol;Acc:4029]	0.00505181	0.657017
LMF2	lipase maturation factor 2 [Source:HGNC Symbol;Acc:25096]	8.48e-08	0.6542
DOCK4	dedicator of cytokinesis 4 [Source:HGNC Symbol;Acc:19192]	1.69e-06	0.653504
RAB27B	RAB27B, member RAS oncogene family [Source:HGNC Symbol;Acc:9767]	0.00788416	0.652532
DUSP16	dual specificity phosphatase 16 [Source:HGNC Symbol;Acc:17909]	2.12e-05	0.651771
KLF6	Kruppel-like factor 6 [Source:HGNC Symbol;Acc:2235]	0.000371753	0.651639
SMG1	SMG1 phosphatidylinositol 3-kinase-related kinase [Source:HGNC Symbol;Acc:30045]	3.93e-12	0.649677
PARD6B	par-6 family cell polarity regulator beta [Source:HGNC Symbol;Acc:16245]	0.0290465	0.649538
ATXN7	ataxin 7 [Source:HGNC Symbol;Acc:10560]	7.45e-07	0.648034
WTAP	Wilms tumor 1 associated protein [Source:HGNC Symbol;Acc:16846]	8.28e-07	0.646671
DBF4B	DBF4 homolog B (S. cerevisiae) [Source:HGNC Symbol;Acc:17883]	0.025185	0.645721
B4GALT1	UDP-Gal:betaGlcNAc beta 1,4- galactosyltransferase, polypeptide 1 [Source:HGNC Symbol;Acc:924]	0.000394515	0.645088
HSPA5	heat shock 70kDa protein 5 (glucose-regulated protein, 78kDa) [Source:HGNC Symbol;Acc:5238]	0.0107382	0.641301
TM2D2	TM2 domain containing 2 [Source:HGNC Symbol;Acc:24127]	5.62e-06	0.641081
WHAMM	WAS protein homolog associated with actin, golgi membranes and microtubules [Source:HGNC Symbol;Acc:30493]	3.92e-05	0.639721
BMPR2	bone morphogenetic protein receptor, type II (serine/threonine kinase) [Source:HGNC Symbol;Acc:1078]	3.53e-05	0.639415
GPD2	glycerol-3-phosphate dehydrogenase 2 (mitochondrial) [Source:HGNC Symbol;Acc:4456]	2.26e-08	0.636965
CISD1	CDGSH iron sulfur domain 1 [Source:HGNC Symbol;Acc:30880]	0.000259173	0.636583
BVES	blood vessel epicardial substance [Source:HGNC Symbol;Acc:1152]	0.00892056	0.636402
MAX	MYC associated factor X [Source:HGNC Symbol;Acc:6913]	6.23e-07	0.634592
PAG1	phosphoprotein associated with glycosphingolipid microdomains 1 [Source:HGNC Symbol;Acc:30043]	0.0229504	0.634562
VRK2	vaccinia related kinase 2 [Source:HGNC Symbol;Acc:12719]	2.24e-05	0.633024
PTK2B	protein tyrosine kinase 2 beta [Source:HGNC Symbol;Acc:9612]	0.0212846	0.632959
HPS3	Hermansky-Pudlak syndrome 3 [Source:HGNC Symbol;Acc:15597]	6.82e-06	0.632468
FOSL2	FOS-like antigen 2 [Source:HGNC Symbol;Acc:3798]	2.28e-08	0.630829
FAM175A	family with sequence similarity 175, member A [Source:HGNC Symbol;Acc:25829]	0.042664	0.629112
FAM135A	family with sequence similarity 135, member A [Source:HGNC Symbol;Acc:21084]	0.00187275	0.627449
MAD2L1BP	MAD2L1 binding protein [Source:HGNC Symbol;Acc:21059]	1.92e-06	0.626356
HSCB	HscB mitochondrial iron-sulfur cluster co-chaperone [Source:HGNC Symbol;Acc:28913]	0.0128492	0.624839
ENTPD6	ectonucleoside triphosphate diphosphohydrolase 6 (putative) [Source:HGNC Symbol;Acc:3368]	1.55e-05	0.623127
CREBRF	CREB3 regulatory factor [Source:HGNC Symbol;Acc:24050]	0.0025913	0.618386
NFKB2	nuclear factor of kappa light polypeptide gene enhancer in B-cells 2 (p49/p100) [Source:HGNC Symbol;Acc:7795]	8.28e-07	0.617007
SLC9A3R2	solute carrier family 9, subfamily A (NHE3, cation proton antiporter 3), member 3 regulator 2 [Source:HGNC Symbol;Acc:11076]	0.0436448	0.616644
CLIC4	chloride intracellular channel 4 [Source:HGNC Symbol;Acc:13518]	0.00190579	0.616238
USP33	ubiquitin specific peptidase 33 [Source:HGNC Symbol;Acc:20059]	9.03e-06	0.614868
RFX5	regulatory factor X, 5 (influences HLA class II expression) [Source:HGNC Symbol;Acc:9986]	0.000590986	0.614659
ZNF264	zinc finger protein 264 [Source:HGNC Symbol;Acc:13057]	0.0197006	0.61322
MBD5	methyl-CpG binding domain protein 5 [Source:HGNC Symbol;Acc:20444]	0.00026846	0.610493
FUCA2	fucosidase, alpha-L- 2, plasma [Source:HGNC Symbol;Acc:4008]	6.3e-09	0.609011
DHRS7	dehydrogenase/reductase (SDR family) member 7 [Source:HGNC Symbol;Acc:21524]	0.000283907	0.607358
EFR3A	EFR3 homolog A (S. cerevisiae) [Source:HGNC Symbol;Acc:28970]	3.72e-05	0.606086
CD99	CD99 molecule [Source:HGNC Symbol;Acc:7082]	5.5e-05	0.605875
CD99	CD99 molecule [Source:HGNC Symbol;Acc:7082]	5.5e-05	0.605875
SLC30A1	solute carrier family 30 (zinc transporter), member 1 [Source:HGNC Symbol;Acc:11012]	0.0031129	0.605229
MED13	mediator complex subunit 13 [Source:HGNC Symbol;Acc:22474]	4.9e-06	0.604794
TBK1	TANK-binding kinase 1 [Source:HGNC Symbol;Acc:11584]	1.89e-06	0.602111
STAT3	signal transducer and activator of transcription 3 (acute-phase response factor) [Source:HGNC Symbol;Acc:11364]	3.24e-05	0.600949
ARHGAP17	Rho GTPase activating protein 17 [Source:HGNC Symbol;Acc:18239]	0.00068082	0.600327
SNRK	SNF related kinase [Source:HGNC Symbol;Acc:30598]	1.34e-05	0.60005
SGK1	serum/glucocorticoid regulated kinase 1 [Source:HGNC Symbol;Acc:10810]	0.0100406	0.599345
THRA	thyroid hormone receptor, alpha [Source:HGNC Symbol;Acc:11796]	0.00174056	0.598941
ZNF484	zinc finger protein 484 [Source:HGNC Symbol;Acc:23385]	0.00936395	0.598456
ZNF438	zinc finger protein 438 [Source:HGNC Symbol;Acc:21029]	0.0138233	0.598353
R3HCC1L	R3H domain and coiled-coil containing 1-like [Source:HGNC Symbol;Acc:23512]	0.00014523	0.597538
TRAF2	TNF receptor-associated factor 2 [Source:HGNC Symbol;Acc:12032]	1.35e-08	0.597224
SEC11C	SEC11 homolog C (S. cerevisiae) [Source:HGNC Symbol;Acc:23400]	0.00390978	0.597141
KRT6A	keratin 6A [Source:HGNC Symbol;Acc:6443]	0.0250126	0.596967
LRP10	low density lipoprotein receptor-related protein 10 [Source:HGNC Symbol;Acc:14553]	5.34e-06	0.596594
NXT2	nuclear transport factor 2-like export factor 2 [Source:HGNC Symbol;Acc:18151]	0.000317116	0.595285
BTN2A3P	butyrophilin, subfamily 2, member A3, pseudogene [Source:HGNC Symbol;Acc:13229]	0.0322598	0.593066
DENND2D	DENN/MADD domain containing 2D [Source:HGNC Symbol;Acc:26192]	0.0305736	0.59147
FTH1P11	ferritin, heavy polypeptide 1 pseudogene 11 [Source:HGNC Symbol;Acc:3981]	0.0374321	0.59121
ZNF613	zinc finger protein 613 [Source:HGNC Symbol;Acc:25827]	0.00508422	0.590072
TRIB1	tribbles pseudokinase 1 [Source:HGNC Symbol;Acc:16891]	6.02e-06	0.58987
PAPD4	PAP associated domain containing 4 [Source:HGNC Symbol;Acc:26776]	7.89e-06	0.587349
RABAC1	Rab acceptor 1 (prenylated) [Source:HGNC Symbol;Acc:9794]	0.000206206	0.586473
IL17RC	interleukin 17 receptor C [Source:HGNC Symbol;Acc:18358]	0.000176023	0.586013
GBA	glucosidase, beta, acid [Source:HGNC Symbol;Acc:4177]	0.00736149	0.585289
MBNL3	muscleblind-like splicing regulator 3 [Source:HGNC Symbol;Acc:20564]	0.0188271	-0.585571
CARD10	caspase recruitment domain family, member 10 [Source:HGNC Symbol;Acc:16422]	0.00913401	-0.585842
CCNJL	cyclin J-like [Source:HGNC Symbol;Acc:25876]	0.00549311	-0.587236
STRBP	spermatid perinuclear RNA binding protein [Source:HGNC Symbol;Acc:16462]	0.0419441	-0.587652
LCAT	lecithin-cholesterol acyltransferase [Source:HGNC Symbol;Acc:6522]	0.031928	-0.587708
RPL7AP30	ribosomal protein L7a pseudogene 30 [Source:HGNC Symbol;Acc:35757]	0.000849608	-0.588724
KREMEN1	kringle containing transmembrane protein 1 [Source:HGNC Symbol;Acc:17550]	0.036108	-0.590188
USP13	ubiquitin specific peptidase 13 (isopeptidase T-3) [Source:HGNC Symbol;Acc:12611]	0.0265426	-0.591388
FAM117B	family with sequence similarity 117, member B [Source:HGNC Symbol;Acc:14440]	0.00245533	-0.591728
ITPKB	inositol-trisphosphate 3-kinase B [Source:HGNC Symbol;Acc:6179]	0.00542991	-0.593416
MARVELD2	MARVEL domain containing 2 [Source:HGNC Symbol;Acc:26401]	0.00213004	-0.59564
BICD2	bicaudal D homolog 2 (Drosophila) [Source:HGNC Symbol;Acc:17208]	2.13e-15	-0.596023
UBE4B	ubiquitination factor E4B [Source:HGNC Symbol;Acc:12500]	8.99e-09	-0.596478
SH3D19	SH3 domain containing 19 [Source:HGNC Symbol;Acc:30418]	8.13e-11	-0.597771
CHP1	calcineurin-like EF-hand protein 1 [Source:HGNC Symbol;Acc:17433]	8.97e-11	-0.598015
CCDC167	coiled-coil domain containing 167 [Source:HGNC Symbol;Acc:21239]	0.00578414	-0.598129
ICAM3	intercellular adhesion molecule 3 [Source:HGNC Symbol;Acc:5346]	0.0242165	-0.59898
FAM211A-AS1	FAM211A antisense RNA 1 [Source:HGNC Symbol;Acc:28619]	0.000580043	-0.599527
TMEM99	transmembrane protein 99 [Source:HGNC Symbol;Acc:28305]	0.0215533	-0.599531
TSHZ3	teashirt zinc finger homeobox 3 [Source:HGNC Symbol;Acc:30700]	0.00228293	-0.602482
TMEM237	transmembrane protein 237 [Source:HGNC Symbol;Acc:14432]	1.28e-06	-0.602772
CCNB1IP1	cyclin B1 interacting protein 1, E3 ubiquitin protein ligase [Source:HGNC Symbol;Acc:19437]	0.000477784	-0.605807
TMEM25	transmembrane protein 25 [Source:HGNC Symbol;Acc:25890]	0.0117852	-0.608027
EEF1A1P5	eukaryotic translation elongation factor 1 alpha 1 pseudogene 5 [Source:HGNC Symbol;Acc:3200]	0.00297627	-0.609902
RPL4P4	ribosomal protein L4 pseudogene 4 [Source:HGNC Symbol;Acc:36179]	0.00976474	-0.610665
CABYR	calcium binding tyrosine-(Y)-phosphorylation regulated [Source:HGNC Symbol;Acc:15569]	0.0358799	-0.611168
RPL23AP82	ribosomal protein L23a pseudogene 82 [Source:HGNC Symbol;Acc:33730]	0.00662069	-0.611521
AGAP1	ArfGAP with GTPase domain, ankyrin repeat and PH domain 1 [Source:HGNC Symbol;Acc:16922]	0.000927559	-0.611632
GDF11	growth differentiation factor 11 [Source:HGNC Symbol;Acc:4216]	0.0200667	-0.612521
TMEM184A	transmembrane protein 184A [Source:HGNC Symbol;Acc:28797]	0.0177056	-0.613011
CDIP1	cell death-inducing p53 target 1 [Source:HGNC Symbol;Acc:13234]	0.00367326	-0.615071
DNAH14	dynein, axonemal, heavy chain 14 [Source:HGNC Symbol;Acc:2945]	0.0116695	-0.615105
BCL7C	B-cell CLL/lymphoma 7C [Source:HGNC Symbol;Acc:1006]	0.000204277	-0.615577
ZNF248	zinc finger protein 248 [Source:HGNC Symbol;Acc:13041]	0.0190643	-0.616942
SNX30	sorting nexin family member 30 [Source:HGNC Symbol;Acc:23685]	0.0027049	-0.619337
RPL4	ribosomal protein L4 [Source:HGNC Symbol;Acc:10353]	1.25e-05	-0.619359
MEX3D	mex-3 RNA binding family member D [Source:HGNC Symbol;Acc:16734]	0.000548342	-0.619492
ABLIM1	actin binding LIM protein 1 [Source:HGNC Symbol;Acc:78]	0.0426531	-0.619727
GSTO2	glutathione S-transferase omega 2 [Source:HGNC Symbol;Acc:23064]	0.0196107	-0.620568
EIF4B	eukaryotic translation initiation factor 4B [Source:HGNC Symbol;Acc:3285]	0.0002723	-0.621145
CAMK2N1	calcium/calmodulin-dependent protein kinase II inhibitor 1 [Source:HGNC Symbol;Acc:24190]	0.00153126	-0.621337
HES2	hes family bHLH transcription factor 2 [Source:HGNC Symbol;Acc:16005]	0.00540082	-0.622886
DEF6	differentially expressed in FDCP 6 homolog (mouse) [Source:HGNC Symbol;Acc:2760]	0.0472095	-0.624383
PABPC4	poly(A) binding protein, cytoplasmic 4 (inducible form) [Source:HGNC Symbol;Acc:8557]	0.000254495	-0.62455
C17orf58	chromosome 17 open reading frame 58 [Source:HGNC Symbol;Acc:27568]	0.0105742	-0.624655
ZSCAN2	zinc finger and SCAN domain containing 2 [Source:HGNC Symbol;Acc:20994]	0.0231222	-0.624788
SVIP	small VCP/p97-interacting protein [Source:HGNC Symbol;Acc:25238]	0.0247602	-0.625182
CREB3L2	cAMP responsive element binding protein 3-like 2 [Source:HGNC Symbol;Acc:23720]	7.07e-07	-0.626597
SERGEF	secretion regulating guanine nucleotide exchange factor [Source:HGNC Symbol;Acc:17499]	0.0131747	-0.62798
UQCC2	ubiquinol-cytochrome c reductase complex assembly factor 2 [Source:HGNC Symbol;Acc:21237]	0.000674012	-0.628446
POLH	polymerase (DNA directed), eta [Source:HGNC Symbol;Acc:9181]	9.17e-05	-0.628956
FANCE	Fanconi anemia, complementation group E [Source:HGNC Symbol;Acc:3586]	0.0470625	-0.630285
ACSF2	acyl-CoA synthetase family member 2 [Source:HGNC Symbol;Acc:26101]	0.0215494	-0.631967
AHCY	adenosylhomocysteinase [Source:HGNC Symbol;Acc:343]	0.000732178	-0.632463
KITLG	KIT ligand [Source:HGNC Symbol;Acc:6343]	0.0104057	-0.633765
THEM4	thioesterase superfamily member 4 [Source:HGNC Symbol;Acc:17947]	0.00239901	-0.634065
DCAKD	dephospho-CoA kinase domain containing [Source:HGNC Symbol;Acc:26238]	0.00781709	-0.634936
PLCXD2	phosphatidylinositol-specific phospholipase C, X domain containing 2 [Source:HGNC Symbol;Acc:26462]	0.023615	-0.635454
ENC1	ectodermal-neural cortex 1 (with BTB domain) [Source:HGNC Symbol;Acc:3345]	0.0276176	-0.635743
RPL5	ribosomal protein L5 [Source:HGNC Symbol;Acc:10360]	3.47e-06	-0.63742
KRT10	keratin 10 [Source:HGNC Symbol;Acc:6413]	0.00311917	-0.637652
REEP4	receptor accessory protein 4 [Source:HGNC Symbol;Acc:26176]	4.32e-05	-0.641672
TMEM231	transmembrane protein 231 [Source:HGNC Symbol;Acc:37234]	0.0265375	-0.641942
NTN4	netrin 4 [Source:HGNC Symbol;Acc:13658]	0.00701253	-0.645064
AKR7A2	aldo-keto reductase family 7, member A2 (aflatoxin aldehyde reductase) [Source:HGNC Symbol;Acc:389]	2.72e-06	-0.646762
KIAA1919	KIAA1919 [Source:HGNC Symbol;Acc:21053]	0.0101894	-0.648753
HIBCH	3-hydroxyisobutyryl-CoA hydrolase [Source:HGNC Symbol;Acc:4908]	0.000275019	-0.649969
ZNF219	zinc finger protein 219 [Source:HGNC Symbol;Acc:13011]	0.0183232	-0.65168
PCYT2	phosphate cytidylyltransferase 2, ethanolamine [Source:HGNC Symbol;Acc:8756]	0.000238872	-0.651944
PAQR7	progestin and adipoQ receptor family member VII [Source:HGNC Symbol;Acc:23146]	0.000120697	-0.652659
NEK6	NIMA-related kinase 6 [Source:HGNC Symbol;Acc:7749]	3.8e-05	-0.652931
OAT	ornithine aminotransferase [Source:HGNC Symbol;Acc:8091]	0.000933914	-0.654928
ZNF275	zinc finger protein 275 [Source:HGNC Symbol;Acc:13069]	0.00228383	-0.655051
NTNG1	netrin G1 [Source:HGNC Symbol;Acc:23319]	0.0463813	-0.655716
ITGAE	integrin, alpha E (antigen CD103, human mucosal lymphocyte antigen 1; alpha polypeptide) [Source:HGNC Symbol;Acc:6147]	0.0330388	-0.656899
ZNF658	zinc finger protein 658 [Source:HGNC Symbol;Acc:25226]	0.0235787	-0.657307
PDZD8	PDZ domain containing 8 [Source:HGNC Symbol;Acc:26974]	5.13e-06	-0.658322
NET1	neuroepithelial cell transforming 1 [Source:HGNC Symbol;Acc:14592]	0.0273849	-0.661227
HOMER3	homer homolog 3 (Drosophila) [Source:HGNC Symbol;Acc:17514]	6.02e-05	-0.663519
RPL3	ribosomal protein L3 [Source:HGNC Symbol;Acc:10332]	6.05e-06	-0.665824
ALG14	ALG14, UDP-N-acetylglucosaminyltransferase subunit [Source:HGNC Symbol;Acc:28287]	0.00980855	-0.666335
TP53TG1	TP53 target 1 (non-protein coding) [Source:HGNC Symbol;Acc:17026]	0.000596706	-0.666436
PLCXD1	phosphatidylinositol-specific phospholipase C, X domain containing 1 [Source:HGNC Symbol;Acc:23148]	0.0425826	-0.668257
PLCXD1	phosphatidylinositol-specific phospholipase C, X domain containing 1 [Source:HGNC Symbol;Acc:23148]	0.0425826	-0.668257
TIGD2	tigger transposable element derived 2 [Source:HGNC Symbol;Acc:18333]	0.00030134	-0.67005
SH3YL1	SH3 and SYLF domain containing 1 [Source:HGNC Symbol;Acc:29546]	0.0288852	-0.670925
SPEG	SPEG complex locus [Source:HGNC Symbol;Acc:16901]	0.00228393	-0.67124
CAPS	calcyphosine [Source:HGNC Symbol;Acc:1487]	0.0206177	-0.671528
CELSR2	cadherin, EGF LAG seven-pass G-type receptor 2 [Source:HGNC Symbol;Acc:3231]	0.0195191	-0.67355
PIK3C2B	phosphatidylinositol-4-phosphate 3-kinase, catalytic subunit type 2 beta [Source:HGNC Symbol;Acc:8972]	0.0367361	-0.676368
FHL2	four and a half LIM domains 2 [Source:HGNC Symbol;Acc:3703]	3.31e-06	-0.679613
XRRA1	X-ray radiation resistance associated 1 [Source:HGNC Symbol;Acc:18868]	0.0465689	-0.679864
B3GALTL	beta 1,3-galactosyltransferase-like [Source:HGNC Symbol;Acc:20207]	0.00149786	-0.680303
GALNT10	UDP-N-acetyl-alpha-D-galactosamine:polypeptide N-acetylgalactosaminyltransferase 10 (GalNAc-T10) [Source:HGNC Symbol;Acc:19873]	0.0114134	-0.681453
ARRDC4	arrestin domain containing 4 [Source:HGNC Symbol;Acc:28087]	0.000797006	-0.681916
DYNLL1-AS1	DYNLL1 antisense RNA 1 [Source:HGNC Symbol;Acc:48588]	0.00376673	-0.68324
CYP2S1	cytochrome P450, family 2, subfamily S, polypeptide 1 [Source:HGNC Symbol;Acc:15654]	0.047635	-0.683847
MAP3K12	mitogen-activated protein kinase kinase kinase 12 [Source:HGNC Symbol;Acc:6851]	0.0076748	-0.684501
RPS3A	ribosomal protein S3A [Source:HGNC Symbol;Acc:10421]	3.42e-09	-0.684505
PLCD4	phospholipase C, delta 4 [Source:HGNC Symbol;Acc:9062]	0.0133975	-0.684879
SSX2IP	synovial sarcoma, X breakpoint 2 interacting protein [Source:HGNC Symbol;Acc:16509]	0.000415267	-0.68504
PELI3	pellino E3 ubiquitin protein ligase family member 3 [Source:HGNC Symbol;Acc:30010]	0.00892056	-0.686336
EIF3L	eukaryotic translation initiation factor 3, subunit L [Source:HGNC Symbol;Acc:18138]	1.49e-07	-0.686376
EIF4BP6	eukaryotic translation initiation factor 4B pseudogene 6 [Source:HGNC Symbol;Acc:37939]	0.0147791	-0.692356
HNRNPA1P41	heterogeneous nuclear ribonucleoprotein A1 pseudogene 41 [Source:HGNC Symbol;Acc:48770]	0.0133879	-0.695732
SH2D3A	SH2 domain containing 3A [Source:HGNC Symbol;Acc:16885]	0.00152788	-0.697514
OSBPL7	oxysterol binding protein-like 7 [Source:HGNC Symbol;Acc:16387]	0.00248718	-0.6984
CDC42BPG	CDC42 binding protein kinase gamma (DMPK-like) [Source:HGNC Symbol;Acc:29829]	0.00927594	-0.700326
SLC4A7	solute carrier family 4, sodium bicarbonate cotransporter, member 7 [Source:HGNC Symbol;Acc:11033]	0.00532563	-0.701277
CSPG4P12	chondroitin sulfate proteoglycan 4 pseudogene 12 [Source:HGNC Symbol;Acc:48362]	0.0484637	-0.701682
OTUD3	OTU domain containing 3 [Source:HGNC Symbol;Acc:29038]	0.00892056	-0.702434
GCSH	glycine cleavage system protein H (aminomethyl carrier) [Source:HGNC Symbol;Acc:4208]	0.00978504	-0.702568
GPR115	G protein-coupled receptor 115 [Source:HGNC Symbol;Acc:19011]	0.00724079	-0.704762
COMTD1	catechol-O-methyltransferase domain containing 1 [Source:HGNC Symbol;Acc:26309]	0.00316729	-0.706997
TTC12	tetratricopeptide repeat domain 12 [Source:HGNC Symbol;Acc:23700]	0.00703093	-0.709015
RASSF6	Ras association (RalGDS/AF-6) domain family member 6 [Source:HGNC Symbol;Acc:20796]	0.0402159	-0.71481
TM6SF1	transmembrane 6 superfamily member 1 [Source:HGNC Symbol;Acc:11860]	0.0270581	-0.717649
FAM168B	family with sequence similarity 168, member B [Source:HGNC Symbol;Acc:27016]	4.25e-12	-0.718047
MPND	MPN domain containing [Source:HGNC Symbol;Acc:25934]	0.00689012	-0.718317
BCL11B	B-cell CLL/lymphoma 11B (zinc finger protein) [Source:HGNC Symbol;Acc:13222]	0.011926	-0.718752
RPGRIP1L	RPGRIP1-like [Source:HGNC Symbol;Acc:29168]	0.000569022	-0.719917
CCSAP	centriole, cilia and spindle-associated protein [Source:HGNC Symbol;Acc:29578]	0.00194058	-0.719936
MPZL3	myelin protein zero-like 3 [Source:HGNC Symbol;Acc:27279]	0.0037835	-0.723187
PLEKHG1	pleckstrin homology domain containing, family G (with RhoGef domain) member 1 [Source:HGNC Symbol;Acc:20884]	0.0138858	-0.723563
RPS3AP6	ribosomal protein S3A pseudogene 6 [Source:HGNC Symbol;Acc:18630]	8.81e-06	-0.723743
CEP78	centrosomal protein 78kDa [Source:HGNC Symbol;Acc:25740]	0.00257727	-0.724616
PARD6G	par-6 family cell polarity regulator gamma [Source:HGNC Symbol;Acc:16076]	0.0233022	-0.725419
SNHG8	small nucleolar RNA host gene 8 (non-protein coding) [Source:HGNC Symbol;Acc:33098]	0.000104078	-0.726269
FAM229B	family with sequence similarity 229, member B [Source:HGNC Symbol;Acc:33858]	0.0189692	-0.72915
ACAT2	acetyl-CoA acetyltransferase 2 [Source:HGNC Symbol;Acc:94]	0.00132059	-0.734275
MAP3K9	mitogen-activated protein kinase kinase kinase 9 [Source:HGNC Symbol;Acc:6861]	0.00178389	-0.735302
RPL23	ribosomal protein L23 [Source:HGNC Symbol;Acc:10316]	1.47e-09	-0.735763
RCL1	RNA terminal phosphate cyclase-like 1 [Source:HGNC Symbol;Acc:17687]	0.00384065	-0.736906
OTUB2	OTU domain, ubiquitin aldehyde binding 2 [Source:HGNC Symbol;Acc:20351]	0.0054291	-0.737507
SERINC5	serine incorporator 5 [Source:HGNC Symbol;Acc:18825]	0.00135493	-0.737761
LPXN	leupaxin [Source:HGNC Symbol;Acc:14061]	0.0213793	-0.737991
TNFRSF19	tumor necrosis factor receptor superfamily, member 19 [Source:HGNC Symbol;Acc:11915]	0.00107832	-0.73933
FARP1	FERM, RhoGEF (ARHGEF) and pleckstrin domain protein 1 (chondrocyte-derived) [Source:HGNC Symbol;Acc:3591]	1.03e-07	-0.740007
SAC3D1	SAC3 domain containing 1 [Source:HGNC Symbol;Acc:30179]	0.00508163	-0.740502
MACC1	metastasis associated in colon cancer 1 [Source:HGNC Symbol;Acc:30215]	0.0109845	-0.742115
MEGF9	multiple EGF-like-domains 9 [Source:HGNC Symbol;Acc:3234]	8.85e-05	-0.742284
AGPAT5	1-acylglycerol-3-phosphate O-acyltransferase 5 [Source:HGNC Symbol;Acc:20886]	2.58e-05	-0.744724
PMEPA1	prostate transmembrane protein, androgen induced 1 [Source:HGNC Symbol;Acc:14107]	0.00659648	-0.745148
PABPC1L	poly(A) binding protein, cytoplasmic 1-like [Source:HGNC Symbol;Acc:15797]	0.0226333	-0.748768
PEG10	paternally expressed 10 [Source:HGNC Symbol;Acc:14005]	0.045265	-0.748965
AP1S3	adaptor-related protein complex 1, sigma 3 subunit [Source:HGNC Symbol;Acc:18971]	7.95e-05	-0.755572
RPL3P4	ribosomal protein L3 pseudogene 4 [Source:HGNC Symbol;Acc:19805]	0.000106105	-0.755968
MICALCL	MICAL C-terminal like [Source:HGNC Symbol;Acc:25933]	0.0187656	-0.760032
STK17B	serine/threonine kinase 17b [Source:HGNC Symbol;Acc:11396]	0.000673846	-0.763504
WDR34	WD repeat domain 34 [Source:HGNC Symbol;Acc:28296]	0.00750431	-0.764694
B9D1	B9 protein domain 1 [Source:HGNC Symbol;Acc:24123]	0.0367441	-0.765009
CNTNAP3B	contactin associated protein-like 3B [Source:HGNC Symbol;Acc:32035]	0.041735	-0.765227
TTLL7	tubulin tyrosine ligase-like family, member 7 [Source:HGNC Symbol;Acc:26242]	0.00286433	-0.76617
TRIM45	tripartite motif containing 45 [Source:HGNC Symbol;Acc:19018]	0.0310852	-0.767588
TXNDC17	thioredoxin domain containing 17 [Source:HGNC Symbol;Acc:28218]	1.13e-05	-0.769834
PXMP4	peroxisomal membrane protein 4, 24kDa [Source:HGNC Symbol;Acc:15920]	0.00333366	-0.769876
HSPA4L	heat shock 70kDa protein 4-like [Source:HGNC Symbol;Acc:17041]	0.000973271	-0.770248
P2RY2	purinergic receptor P2Y, G-protein coupled, 2 [Source:HGNC Symbol;Acc:8541]	0.00454018	-0.773129
GPD1L	glycerol-3-phosphate dehydrogenase 1-like [Source:HGNC Symbol;Acc:28956]	0.0168489	-0.773368
CCBL1	cysteine conjugate-beta lyase, cytoplasmic [Source:HGNC Symbol;Acc:1564]	0.00312834	-0.777149
HAGHL	hydroxyacylglutathione hydrolase-like [Source:HGNC Symbol;Acc:14177]	0.000774749	-0.777243
RNF128	ring finger protein 128, E3 ubiquitin protein ligase [Source:HGNC Symbol;Acc:21153]	2.73e-06	-0.777424
EYA2	eyes absent homolog 2 (Drosophila) [Source:HGNC Symbol;Acc:3520]	0.000137732	-0.777713
WBP1	WW domain binding protein 1 [Source:HGNC Symbol;Acc:12737]	0.0169622	-0.780075
SFTA1P	surfactant associated 1, pseudogene [Source:HGNC Symbol;Acc:18383]	0.0465634	-0.784765
ASB1	ankyrin repeat and SOCS box containing 1 [Source:HGNC Symbol;Acc:16011]	0.000120947	-0.785301
RPL21P28	ribosomal protein L21 pseudogene 28 [Source:HGNC Symbol;Acc:36258]	0.000555251	-0.78721
FAXC	failed axon connections homolog (Drosophila) [Source:HGNC Symbol;Acc:20742]	0.0098779	-0.791136
E2F8	E2F transcription factor 8 [Source:HGNC Symbol;Acc:24727]	0.0217484	-0.7912
GREB1L	growth regulation by estrogen in breast cancer-like [Source:HGNC Symbol;Acc:31042]	0.0376259	-0.79387
PIM1	pim-1 oncogene [Source:HGNC Symbol;Acc:8986]	0.00141882	-0.798591
RHOD	ras homolog family member D [Source:HGNC Symbol;Acc:670]	0.000126707	-0.798803
C11orf45	chromosome 11 open reading frame 45 [Source:HGNC Symbol;Acc:28584]	0.00569774	-0.799691
KCNG1	potassium voltage-gated channel, subfamily G, member 1 [Source:HGNC Symbol;Acc:6248]	0.0257689	-0.809415
UCN2	urocortin 2 [Source:HGNC Symbol;Acc:18414]	0.0386425	-0.809654
BRI3BP	BRI3 binding protein [Source:HGNC Symbol;Acc:14251]	0.00295165	-0.810315
RASGEF1A	RasGEF domain family, member 1A [Source:HGNC Symbol;Acc:24246]	0.018119	-0.810892
KIF26B	kinesin family member 26B [Source:HGNC Symbol;Acc:25484]	0.0337207	-0.811152
CSRP2	cysteine and glycine-rich protein 2 [Source:HGNC Symbol;Acc:2470]	0.000563354	-0.81354
LINC00519	long intergenic non-protein coding RNA 519 [Source:HGNC Symbol;Acc:19838]	0.0496469	-0.815041
SH3BGRL2	SH3 domain binding glutamic acid-rich protein like 2 [Source:HGNC Symbol;Acc:15567]	5.18e-05	-0.818126
CCND2	cyclin D2 [Source:HGNC Symbol;Acc:1583]	0.00441499	-0.824236
ARHGEF26	Rho guanine nucleotide exchange factor (GEF) 26 [Source:HGNC Symbol;Acc:24490]	0.0173923	-0.825111
SMIM4	small integral membrane protein 4 [Source:HGNC Symbol;Acc:37257]	0.00456264	-0.825349
DPCD	deleted in primary ciliary dyskinesia homolog (mouse) [Source:HGNC Symbol;Acc:24542]	5.85e-07	-0.825552
TIAM1	T-cell lymphoma invasion and metastasis 1 [Source:HGNC Symbol;Acc:11805]	1.27e-05	-0.82591
NXN	nucleoredoxin [Source:HGNC Symbol;Acc:18008]	4.16e-06	-0.82917
TXNDC16	thioredoxin domain containing 16 [Source:HGNC Symbol;Acc:19965]	0.0408693	-0.832023
GPSM2	G-protein signaling modulator 2 [Source:HGNC Symbol;Acc:29501]	0.01319	-0.83568
TSPAN15	tetraspanin 15 [Source:HGNC Symbol;Acc:23298]	0.000281151	-0.837557
PRRT3	proline-rich transmembrane protein 3 [Source:HGNC Symbol;Acc:26591]	0.037361	-0.842711
NT5DC3	5'-nucleotidase domain containing 3 [Source:HGNC Symbol;Acc:30826]	0.00288141	-0.856258
EPOR	erythropoietin receptor [Source:HGNC Symbol;Acc:3416]	0.0446579	-0.857379
SLC18A2	solute carrier family 18 (vesicular monoamine transporter), member 2 [Source:HGNC Symbol;Acc:10935]	0.00484952	-0.862381
UNC5B	unc-5 homolog B (C. elegans) [Source:HGNC Symbol;Acc:12568]	0.000344858	-0.865298
GPR155	G protein-coupled receptor 155 [Source:HGNC Symbol;Acc:22951]	0.00243545	-0.865814
EIF4EBP1	eukaryotic translation initiation factor 4E binding protein 1 [Source:HGNC Symbol;Acc:3288]	2.35e-05	-0.865988
AADAT	aminoadipate aminotransferase [Source:HGNC Symbol;Acc:17929]	0.0150681	-0.868366
CSPG4	chondroitin sulfate proteoglycan 4 [Source:HGNC Symbol;Acc:2466]	0.0247602	-0.869942
KCNC4	potassium voltage-gated channel, Shaw-related subfamily, member 4 [Source:HGNC Symbol;Acc:6236]	0.0469992	-0.875357
WNT7B	wingless-type MMTV integration site family, member 7B [Source:HGNC Symbol;Acc:12787]	0.033364	-0.875359
PPP1R1C	protein phosphatase 1, regulatory (inhibitor) subunit 1C [Source:HGNC Symbol;Acc:14940]	0.00998264	-0.875594
ENTPD3	ectonucleoside triphosphate diphosphohydrolase 3 [Source:HGNC Symbol;Acc:3365]	0.00203869	-0.879991
C15orf37	chromosome 15 open reading frame 37 [Source:HGNC Symbol;Acc:27521]	0.0247549	-0.882097
RPS3AP26	ribosomal protein S3a pseudogene 26 [Source:HGNC Symbol;Acc:36513]	0.00644139	-0.889104
EFS	embryonal Fyn-associated substrate [Source:HGNC Symbol;Acc:16898]	0.0270511	-0.889943
RPL3P7	ribosomal protein L3 pseudogene 7 [Source:HGNC Symbol;Acc:36797]	0.0232345	-0.892304
CITED4	Cbp/p300-interacting transactivator, with Glu/Asp-rich carboxy-terminal domain, 4 [Source:HGNC Symbol;Acc:18696]	0.0172918	-0.892621
LINC00938	long intergenic non-protein coding RNA 938 [Source:HGNC Symbol;Acc:48630]	0.00890116	-0.893059
GINS4	GINS complex subunit 4 (Sld5 homolog) [Source:HGNC Symbol;Acc:28226]	0.0367286	-0.896927
REPS2	RALBP1 associated Eps domain containing 2 [Source:HGNC Symbol;Acc:9963]	0.005309	-0.898361
PRKACB	protein kinase, cAMP-dependent, catalytic, beta [Source:HGNC Symbol;Acc:9381]	2.56e-12	-0.904814
ETV4	ets variant 4 [Source:HGNC Symbol;Acc:3493]	0.00339419	-0.905897
PHGDH	phosphoglycerate dehydrogenase [Source:HGNC Symbol;Acc:8923]	0.0038855	-0.906328
SLC1A4	solute carrier family 1 (glutamate/neutral amino acid transporter), member 4 [Source:HGNC Symbol;Acc:10942]	0.00916839	-0.906535
SLC35E2	solute carrier family 35, member E2 [Source:HGNC Symbol;Acc:20863]	8.98e-05	-0.907031
FAM92A1P1	family with sequence similarity 92, member A1 pseudogene 1 [Source:HGNC Symbol;Acc:32278]	0.0306277	-0.910847
PRR11	proline rich 11 [Source:HGNC Symbol;Acc:25619]	0.0109311	-0.91459
C9orf9	chromosome 9 open reading frame 9 [Source:HGNC Symbol;Acc:1367]	0.00451575	-0.91468
PTTG1	pituitary tumor-transforming 1 [Source:HGNC Symbol;Acc:9690]	0.0179971	-0.915685
LRP3	low density lipoprotein receptor-related protein 3 [Source:HGNC Symbol;Acc:6695]	0.00139657	-0.921821
SLC20A1	solute carrier family 20 (phosphate transporter), member 1 [Source:HGNC Symbol;Acc:10946]	1.29e-06	-0.92184
CTNNAL1	catenin (cadherin-associated protein), alpha-like 1 [Source:HGNC Symbol;Acc:2512]	0.00117565	-0.927275
RPSAP15	ribosomal protein SA pseudogene 15 [Source:HGNC Symbol;Acc:31464]	0.00611036	-0.929992
LINC00319	long intergenic non-protein coding RNA 319 [Source:HGNC Symbol;Acc:19730]	0.0330689	-0.930869
TPM1	tropomyosin 1 (alpha) [Source:HGNC Symbol;Acc:12010]	0.0137869	-0.935108
BEND7	BEN domain containing 7 [Source:HGNC Symbol;Acc:23514]	0.015956	-0.936559
ADORA2B	adenosine A2b receptor [Source:HGNC Symbol;Acc:264]	1.55e-06	-0.937293
NANOS1	nanos homolog 1 (Drosophila) [Source:HGNC Symbol;Acc:23044]	0.00508163	-0.941236
TNFAIP8L1	tumor necrosis factor, alpha-induced protein 8-like 1 [Source:HGNC Symbol;Acc:28279]	0.0181015	-0.95132
KIAA1549	KIAA1549 [Source:HGNC Symbol;Acc:22219]	0.0127491	-0.955586
SLC2A9	solute carrier family 2 (facilitated glucose transporter), member 9 [Source:HGNC Symbol;Acc:13446]	0.00188303	-0.965156
VCAN	versican [Source:HGNC Symbol;Acc:2464]	0.00100613	-0.966941
IL27RA	interleukin 27 receptor, alpha [Source:HGNC Symbol;Acc:17290]	0.0213637	-0.971468
HOOK1	hook microtubule-tethering protein 1 [Source:HGNC Symbol;Acc:19884]	0.0129422	-0.973548
WNT7A	wingless-type MMTV integration site family, member 7A [Source:HGNC Symbol;Acc:12786]	0.00285145	-0.975382
ATP6V0E2	ATPase, H+ transporting V0 subunit e2 [Source:HGNC Symbol;Acc:21723]	0.0469391	-0.979553
NEU3	sialidase 3 (membrane sialidase) [Source:HGNC Symbol;Acc:7760]	0.00547998	-0.982796
NUDT11	nudix (nucleoside diphosphate linked moiety X)-type motif 11 [Source:HGNC Symbol;Acc:18011]	0.00440134	-0.987727
MEX3A	mex-3 RNA binding family member A [Source:HGNC Symbol;Acc:33482]	0.00291802	-0.992282
MAPK10	mitogen-activated protein kinase 10 [Source:HGNC Symbol;Acc:6872]	0.0101408	-0.992423
EEF1A1P16	eukaryotic translation elongation factor 1 alpha 1 pseudogene 16 [Source:HGNC Symbol;Acc:37889]	0.0305445	-0.996482
DENND5B	DENN/MADD domain containing 5B [Source:HGNC Symbol;Acc:28338]	0.00361656	-1.00047
DEPDC7	DEP domain containing 7 [Source:HGNC Symbol;Acc:29899]	0.0317797	-1.00113
TAGLN3	transgelin 3 [Source:HGNC Symbol;Acc:29868]	0.0310736	-1.00279
HS6ST1P1	heparan sulfate 6-O-sulfotransferase 1 pseudogene 1 [Source:HGNC Symbol;Acc:31835]	0.015956	-1.00918
SMO	smoothened, frizzled family receptor [Source:HGNC Symbol;Acc:11119]	0.0161998	-1.01149
LINC00973	long intergenic non-protein coding RNA 973 [Source:HGNC Symbol;Acc:48868]	0.00329686	-1.01313
INPP4B	inositol polyphosphate-4-phosphatase, type II, 105kDa [Source:HGNC Symbol;Acc:6075]	4.13e-07	-1.01474
JMJD7-PLA2G4B	JMJD7-PLA2G4B readthrough [Source:HGNC Symbol;Acc:34449]	0.020879	-1.0154
CTXN1	cortexin 1 [Source:HGNC Symbol;Acc:31108]	0.00751765	-1.0179
MIR205HG	MIR205 host gene (non-protein coding) [Source:HGNC Symbol;Acc:43562]	0.00664566	-1.01896
CYR61	cysteine-rich, angiogenic inducer, 61 [Source:HGNC Symbol;Acc:2654]	0.00540383	-1.02399
ARL4C	ADP-ribosylation factor-like 4C [Source:HGNC Symbol;Acc:698]	0.00340008	-1.02925
TMSB15B	thymosin beta 15B [Source:HGNC Symbol;Acc:28612]	0.04088	-1.02934
ANKH	ANKH inorganic pyrophosphate transport regulator [Source:HGNC Symbol;Acc:15492]	2.87e-06	-1.03534
C12orf54	chromosome 12 open reading frame 54 [Source:HGNC Symbol;Acc:28553]	0.0335796	-1.04029
CBLC	Cbl proto-oncogene C, E3 ubiquitin protein ligase [Source:HGNC Symbol;Acc:15961]	0.00743854	-1.04129
SHANK2	SH3 and multiple ankyrin repeat domains 2 [Source:HGNC Symbol;Acc:14295]	0.00122997	-1.04457
ADCY10P1	adenylate cyclase 10 (soluble) pseudogene 1 [Source:HGNC Symbol;Acc:44143]	0.0185317	-1.04737
NME5	NME/NM23 family member 5 [Source:HGNC Symbol;Acc:7853]	0.00675274	-1.04845
MYLK	myosin light chain kinase [Source:HGNC Symbol;Acc:7590]	0.0306019	-1.04848
SYDE2	synapse defective 1, Rho GTPase, homolog 2 (C. elegans) [Source:HGNC Symbol;Acc:25841]	0.0395224	-1.05328
PPP1R3C	protein phosphatase 1, regulatory subunit 3C [Source:HGNC Symbol;Acc:9293]	0.0247602	-1.05739
PPP1R3E	protein phosphatase 1, regulatory subunit 3E [Source:HGNC Symbol;Acc:14943]	0.0050306	-1.05773
TMEM38A	transmembrane protein 38A [Source:HGNC Symbol;Acc:28462]	0.0218275	-1.08744
EXPH5	exophilin 5 [Source:HGNC Symbol;Acc:30578]	5.92e-06	-1.08927
DEPDC1B	DEP domain containing 1B [Source:HGNC Symbol;Acc:24902]	0.0287174	-1.09115
GPR157	G protein-coupled receptor 157 [Source:HGNC Symbol;Acc:23687]	0.0238007	-1.09379
STK33	serine/threonine kinase 33 [Source:HGNC Symbol;Acc:14568]	0.0265375	-1.09932
SDK2	sidekick cell adhesion molecule 2 [Source:HGNC Symbol;Acc:19308]	4.77e-05	-1.10407
PLCH2	phospholipase C, eta 2 [Source:HGNC Symbol;Acc:29037]	0.00431039	-1.11125
PRR7	proline rich 7 (synaptic) [Source:HGNC Symbol;Acc:28130]	0.000674012	-1.11269
KCNMA1	potassium large conductance calcium-activated channel, subfamily M, alpha member 1 [Source:HGNC Symbol;Acc:6284]	0.000102166	-1.11372
FBXL16	F-box and leucine-rich repeat protein 16 [Source:HGNC Symbol;Acc:14150]	0.0374454	-1.11615
DOCK8	dedicator of cytokinesis 8 [Source:HGNC Symbol;Acc:19191]	0.0366318	-1.11773
RTN4R	reticulon 4 receptor [Source:HGNC Symbol;Acc:18601]	0.0187656	-1.12152
PALMD	palmdelphin [Source:HGNC Symbol;Acc:15846]	0.0038239	-1.1244
F2R	coagulation factor II (thrombin) receptor [Source:HGNC Symbol;Acc:3537]	0.00382849	-1.13246
ARHGAP33	Rho GTPase activating protein 33 [Source:HGNC Symbol;Acc:23085]	0.0319965	-1.13474
HYAL1	hyaluronoglucosaminidase 1 [Source:HGNC Symbol;Acc:5320]	0.0364893	-1.13957
UPK1B	uroplakin 1B [Source:HGNC Symbol;Acc:12578]	0.0203851	-1.13992
ITPR1	inositol 1,4,5-trisphosphate receptor, type 1 [Source:HGNC Symbol;Acc:6180]	0.00143125	-1.1402
RAB36	RAB36, member RAS oncogene family [Source:HGNC Symbol;Acc:9775]	0.00702211	-1.14026
LINC00086	long intergenic non-protein coding RNA 86 [Source:HGNC Symbol;Acc:34499]	0.000965939	-1.14207
DQX1	DEAQ box RNA-dependent ATPase 1 [Source:HGNC Symbol;Acc:20410]	0.00442353	-1.16181
SCD5	stearoyl-CoA desaturase 5 [Source:HGNC Symbol;Acc:21088]	0.00227542	-1.16517
SLC29A3	solute carrier family 29 (equilibrative nucleoside transporter), member 3 [Source:HGNC Symbol;Acc:23096]	0.00228737	-1.17039
KLHL23	kelch-like family member 23 [Source:HGNC Symbol;Acc:27506]	6.08e-06	-1.17681
ALDH1A3	aldehyde dehydrogenase 1 family, member A3 [Source:HGNC Symbol;Acc:409]	1.34e-08	-1.1795
GOLGA2P5	golgin A2 pseudogene 5 [Source:HGNC Symbol;Acc:25315]	0.0318135	-1.18125
TMPRSS11E	transmembrane protease, serine 11E [Source:HGNC Symbol;Acc:24465]	0.00580405	-1.18481
MAP6D1	MAP6 domain containing 1 [Source:HGNC Symbol;Acc:25753]	0.034129	-1.19142
PDZD7	PDZ domain containing 7 [Source:HGNC Symbol;Acc:26257]	0.018736	-1.19328
LRMP	lymphoid-restricted membrane protein [Source:HGNC Symbol;Acc:6690]	0.0266475	-1.19913
PROM2	prominin 2 [Source:HGNC Symbol;Acc:20685]	0.00582466	-1.20109
SFXN2	sideroflexin 2 [Source:HGNC Symbol;Acc:16086]	0.00425671	-1.20653
ITGB6	integrin, beta 6 [Source:HGNC Symbol;Acc:6161]	0.00877666	-1.20887
CHAD	chondroadherin [Source:HGNC Symbol;Acc:1909]	0.0376961	-1.20963
PWAR6	Prader Willi/Angelman region RNA 6 [Source:HGNC Symbol;Acc:49129]	0.000329005	-1.21616
RAB3B	RAB3B, member RAS oncogene family [Source:HGNC Symbol;Acc:9778]	0.000498805	-1.21645
ATP2C2	ATPase, Ca++ transporting, type 2C, member 2 [Source:HGNC Symbol;Acc:29103]	0.00243378	-1.22052
ESPN	espin [Source:HGNC Symbol;Acc:13281]	0.000751738	-1.22447
SCEL	sciellin [Source:HGNC Symbol;Acc:10573]	0.0383586	-1.2253
SUGCT	succinylCoA:glutarate-CoA transferase [Source:HGNC Symbol;Acc:16001]	0.000952227	-1.22582
ICAM5	intercellular adhesion molecule 5, telencephalin [Source:HGNC Symbol;Acc:5348]	0.0325767	-1.22716
LINC00313	long intergenic non-protein coding RNA 313 [Source:HGNC Symbol;Acc:16416]	0.00724079	-1.249
DNM3	dynamin 3 [Source:HGNC Symbol;Acc:29125]	0.00115277	-1.26847
GAS2L3	growth arrest-specific 2 like 3 [Source:HGNC Symbol;Acc:27475]	0.00797478	-1.2771
FOXA2	forkhead box A2 [Source:HGNC Symbol;Acc:5022]	0.0350575	-1.28247
CNIH3	cornichon family AMPA receptor auxiliary protein 3 [Source:HGNC Symbol;Acc:26802]	0.000950012	-1.28577
SORL1	sortilin-related receptor, L(DLR class) A repeats containing [Source:HGNC Symbol;Acc:11185]	0.00425671	-1.29884
AFAP1L2	actin filament associated protein 1-like 2 [Source:HGNC Symbol;Acc:25901]	0.000299631	-1.3021
ST6GALNAC5	ST6 (alpha-N-acetyl-neuraminyl-2,3-beta-galactosyl-1,3)-N-acetylgalactosaminide alpha-2,6-sialyltransferase 5 [Source:HGNC Symbol;Acc:19342]	0.0192056	-1.30703
GIPC2	GIPC PDZ domain containing family, member 2 [Source:HGNC Symbol;Acc:18177]	0.0182045	-1.31337
FAM101B	family with sequence similarity 101, member B [Source:HGNC Symbol;Acc:28705]	0.0148609	-1.31729
PLIN4	perilipin 4 [Source:HGNC Symbol;Acc:29393]	0.00627089	-1.31764
ENPP5	ectonucleotide pyrophosphatase/phosphodiesterase 5 (putative) [Source:HGNC Symbol;Acc:13717]	0.0451491	-1.31886
MOK	MOK protein kinase [Source:HGNC Symbol;Acc:9833]	3e-05	-1.32666
GPR85	G protein-coupled receptor 85 [Source:HGNC Symbol;Acc:4536]	0.00754901	-1.35271
TMPRSS11D	transmembrane protease, serine 11D [Source:HGNC Symbol;Acc:24059]	0.000887032	-1.37331
PLLP	plasmolipin [Source:HGNC Symbol;Acc:18553]	0.000299868	-1.38391
HSPA2	heat shock 70kDa protein 2 [Source:HGNC Symbol;Acc:5235]	0.00698522	-1.38488
CCDC74B	coiled-coil domain containing 74B [Source:HGNC Symbol;Acc:25267]	0.0155238	-1.39336
COL13A1	collagen, type XIII, alpha 1 [Source:HGNC Symbol;Acc:2190]	0.00746963	-1.39381
CNTN1	contactin 1 [Source:HGNC Symbol;Acc:2171]	0.00683075	-1.39952
CT62	cancer/testis antigen 62 [Source:HGNC Symbol;Acc:27286]	0.044442	-1.40958
LMCD1	LIM and cysteine-rich domains 1 [Source:HGNC Symbol;Acc:6633]	0.00948785	-1.41223
MTL5	metallothionein-like 5, testis-specific (tesmin) [Source:HGNC Symbol;Acc:7446]	0.013377	-1.4193
ATP8B3	ATPase, aminophospholipid transporter, class I, type 8B, member 3 [Source:HGNC Symbol;Acc:13535]	0.00080649	-1.42576
OVOL2	ovo-like zinc finger 2 [Source:HGNC Symbol;Acc:15804]	0.031928	-1.42744
LCP1	lymphocyte cytosolic protein 1 (L-plastin) [Source:HGNC Symbol;Acc:6528]	0.00659648	-1.44421
SLC35F3	solute carrier family 35, member F3 [Source:HGNC Symbol;Acc:23616]	0.0428087	-1.45127
ZNF850	zinc finger protein 850 [Source:HGNC Symbol;Acc:27994]	0.0301692	-1.49117
IGSF9	immunoglobulin superfamily, member 9 [Source:HGNC Symbol;Acc:18132]	0.00457767	-1.49253
CXXC4	CXXC finger protein 4 [Source:HGNC Symbol;Acc:24593]	0.0128468	-1.49564
IVL	involucrin [Source:HGNC Symbol;Acc:6187]	0.00460223	-1.49978
ZNF812	zinc finger protein 812 [Source:HGNC Symbol;Acc:33242]	0.000534706	-1.51862
EPN3	epsin 3 [Source:HGNC Symbol;Acc:18235]	0.000318265	-1.52331
LRRN1	leucine rich repeat neuronal 1 [Source:HGNC Symbol;Acc:20980]	0.00513053	-1.55852
PCAT6	prostate cancer associated transcript 6 (non-protein coding) [Source:HGNC Symbol;Acc:43714]	0.00440134	-1.58155
FOSB	FBJ murine osteosarcoma viral oncogene homolog B [Source:HGNC Symbol;Acc:3797]	0.00679257	-1.62889
KRT13	keratin 13 [Source:HGNC Symbol;Acc:6415]	0.00454517	-1.6361
DLK2	delta-like 2 homolog (Drosophila) [Source:HGNC Symbol;Acc:21113]	0.000487164	-1.63912
SYT8	synaptotagmin VIII [Source:HGNC Symbol;Acc:19264]	0.00221978	-1.6732
REEP2	receptor accessory protein 2 [Source:HGNC Symbol;Acc:17975]	0.00953677	-1.6823
TNFSF4	tumor necrosis factor (ligand) superfamily, member 4 [Source:HGNC Symbol;Acc:11934]	0.00670758	-1.69029
PCSK9	proprotein convertase subtilisin/kexin type 9 [Source:HGNC Symbol;Acc:20001]	0.0161108	-1.69228
PLB1	phospholipase B1 [Source:HGNC Symbol;Acc:30041]	0.00245633	-1.70758
SAMD5	sterile alpha motif domain containing 5 [Source:HGNC Symbol;Acc:21180]	0.00493785	-1.70997
GHR	growth hormone receptor [Source:HGNC Symbol;Acc:4263]	0.0262573	-1.72973
UCP2	uncoupling protein 2 (mitochondrial, proton carrier) [Source:HGNC Symbol;Acc:12518]	0.0039655	-1.73842
CYFIP2	cytoplasmic FMR1 interacting protein 2 [Source:HGNC Symbol;Acc:13760]	0.000897444	-1.75296
MXRA5	matrix-remodelling associated 5 [Source:HGNC Symbol;Acc:7539]	0.00161461	-1.78997
SLC40A1	solute carrier family 40 (iron-regulated transporter), member 1 [Source:HGNC Symbol;Acc:10909]	0.00342205	-1.81809
GRAMD2	GRAM domain containing 2 [Source:HGNC Symbol;Acc:27287]	0.000267939	-1.81852
MEX3B	mex-3 RNA binding family member B [Source:HGNC Symbol;Acc:25297]	0.000223723	-1.83071
XG	Xg blood group [Source:HGNC Symbol;Acc:12806]	0.0238181	-1.8427
PTPRS	protein tyrosine phosphatase, receptor type, S [Source:HGNC Symbol;Acc:9681]	0.0063415	-1.84679
TREM2	triggering receptor expressed on myeloid cells 2 [Source:HGNC Symbol;Acc:17761]	0.0441309	-1.91735
NEURL1B	neuralized E3 ubiquitin protein ligase 1B [Source:HGNC Symbol;Acc:35422]	0.0409156	-1.9347
FOXL2	forkhead box L2 [Source:HGNC Symbol;Acc:1092]	0.00656419	-1.93933
LINC00705	long intergenic non-protein coding RNA 705 [Source:HGNC Symbol;Acc:27874]	0.000121748	-1.97715
HRNR	hornerin [Source:HGNC Symbol;Acc:20846]	0.0245524	-1.99186
HEY1	hes-related family bHLH transcription factor with YRPW motif 1 [Source:HGNC Symbol;Acc:4880]	0.00282021	-2.00804
ADAMTS15	ADAM metallopeptidase with thrombospondin type 1 motif, 15 [Source:HGNC Symbol;Acc:16305]	0.00818027	-2.05802
CHST9	carbohydrate (N-acetylgalactosamine 4-0) sulfotransferase 9 [Source:HGNC Symbol;Acc:19898]	0.000578104	-2.10025
SLC29A4	solute carrier family 29 (equilibrative nucleoside transporter), member 4 [Source:HGNC Symbol;Acc:23097]	0.000949032	-2.10254
ZNF488	zinc finger protein 488 [Source:HGNC Symbol;Acc:23535]	8.13e-05	-2.15331
SPDEF	SAM pointed domain containing ETS transcription factor [Source:HGNC Symbol;Acc:17257]	6.55e-10	-2.19265
CDH5	cadherin 5, type 2 (vascular endothelium) [Source:HGNC Symbol;Acc:1764]	0.0493264	-2.1963
STK32A	serine/threonine kinase 32A [Source:HGNC Symbol;Acc:28317]	0.000910349	-2.19999
NGFR	nerve growth factor receptor [Source:HGNC Symbol;Acc:7809]	0.000112434	-2.7926
PADI3	peptidyl arginine deiminase, type III [Source:HGNC Symbol;Acc:18337]	0.00602229	-3.31653

## Sheet: Table S4
Table S4: The unique DEGs for non-CF AEC response to RV infection
SYMBOL	Description	padj	log2FC
CX3CL1	chemokine (C-X3-C motif) ligand 1 [Source:HGNC Symbol;Acc:10647]	0.00162509	2.81226
CIITA	class II, major histocompatibility complex, transactivator [Source:HGNC Symbol;Acc:7067]	0.0282592	2.52078
ACSS1	acyl-CoA synthetase short-chain family member 1 [Source:HGNC Symbol;Acc:16091]	0.0381732	1.64818
KCNJ2	potassium inwardly-rectifying channel, subfamily J, member 2 [Source:HGNC Symbol;Acc:6263]	0.0244585	1.60905
CBR3	carbonyl reductase 3 [Source:HGNC Symbol;Acc:1549]	0.00584535	1.48397
SRD5A3-AS1	SRD5A3 antisense RNA 1 [Source:HGNC Symbol;Acc:44138]	0.0471375	1.43904
BRCA2	breast cancer 2, early onset [Source:HGNC Symbol;Acc:1101]	0.0142281	1.36486
RMI2	RecQ mediated genome instability 2 [Source:HGNC Symbol;Acc:28349]	0.0104038	1.32077
RNF122	ring finger protein 122 [Source:HGNC Symbol;Acc:21147]	0.0091685	1.30928
BCL2A1	BCL2-related protein A1 [Source:HGNC Symbol;Acc:991]	0.0248791	1.28956
ZFHX2	zinc finger homeobox 2 [Source:HGNC Symbol;Acc:20152]	0.0410103	1.28099
HS3ST3B1	heparan sulfate (glucosamine) 3-O-sulfotransferase 3B1 [Source:HGNC Symbol;Acc:5198]	0.011672	1.268
BRIP1	BRCA1 interacting protein C-terminal helicase 1 [Source:HGNC Symbol;Acc:20473]	0.0451117	1.24298
THTPA	thiamine triphosphatase [Source:HGNC Symbol;Acc:18987]	0.0386325	1.2277
TRIM36	tripartite motif containing 36 [Source:HGNC Symbol;Acc:16280]	0.0410306	1.18357
C19orf71	chromosome 19 open reading frame 71 [Source:HGNC Symbol;Acc:34496]	0.0315926	1.11317
MEIS3P1	Meis homeobox 3 pseudogene 1 [Source:HGNC Symbol;Acc:7002]	0.00403443	1.10886
C7orf49	chromosome 7 open reading frame 49 [Source:HGNC Symbol;Acc:22432]	7.28e-05	1.10872
GPR37	G protein-coupled receptor 37 (endothelin receptor type B-like) [Source:HGNC Symbol;Acc:4494]	0.0237529	0.981105
ATF5	activating transcription factor 5 [Source:HGNC Symbol;Acc:790]	0.00638998	0.955649
ADAM8	ADAM metallopeptidase domain 8 [Source:HGNC Symbol;Acc:215]	0.0426798	0.944737
KIAA0040	KIAA0040 [Source:HGNC Symbol;Acc:28950]	0.000214516	0.924324
TRAF3IP3	TRAF3 interacting protein 3 [Source:HGNC Symbol;Acc:30766]	0.0426798	0.857051
NFKBIE	nuclear factor of kappa light polypeptide gene enhancer in B-cells inhibitor, epsilon [Source:HGNC Symbol;Acc:7799]	0.00686025	0.814982
ARL5B	ADP-ribosylation factor-like 5B [Source:HGNC Symbol;Acc:23052]	0.000653009	0.801152
FGF5	fibroblast growth factor 5 [Source:HGNC Symbol;Acc:3683]	0.0197348	0.791804
LIN52	lin-52 homolog (C. elegans) [Source:HGNC Symbol;Acc:19856]	0.0363603	0.784026
SRR	serine racemase [Source:HGNC Symbol;Acc:14398]	0.0383739	0.783898
SEMA3A	sema domain, immunoglobulin domain (Ig), short basic domain, secreted, (semaphorin) 3A [Source:HGNC Symbol;Acc:10723]	0.00570682	0.777738
ARHGAP26	Rho GTPase activating protein 26 [Source:HGNC Symbol;Acc:17073]	0.00411042	0.777383
LRIG3	leucine-rich repeats and immunoglobulin-like domains 3 [Source:HGNC Symbol;Acc:30991]	0.0123718	0.770782
MCTP1	multiple C2 domains, transmembrane 1 [Source:HGNC Symbol;Acc:26183]	0.0312198	0.730942
RGS20	regulator of G-protein signaling 20 [Source:HGNC Symbol;Acc:14600]	0.00236299	0.723727
DCAF10	DDB1 and CUL4 associated factor 10 [Source:HGNC Symbol;Acc:23686]	0.00332981	0.715729
ITPRIP	inositol 1,4,5-trisphosphate receptor interacting protein [Source:HGNC Symbol;Acc:29370]	0.00863408	0.715277
SERTAD1	SERTA domain containing 1 [Source:HGNC Symbol;Acc:17932]	3.03e-05	0.702863
HS3ST1	heparan sulfate (glucosamine) 3-O-sulfotransferase 1 [Source:HGNC Symbol;Acc:5194]	0.0412952	0.698082
RCAN1	regulator of calcineurin 1 [Source:HGNC Symbol;Acc:3040]	0.0154101	0.697016
TENM4	teneurin transmembrane protein 4 [Source:HGNC Symbol;Acc:29945]	0.0490954	0.696561
HIVEP2	human immunodeficiency virus type I enhancer binding protein 2 [Source:HGNC Symbol;Acc:4921]	0.000225589	0.679183
KPTN	kaptin (actin binding protein) [Source:HGNC Symbol;Acc:6404]	0.0280244	0.679097
UBE2D3P1	ubiquitin-conjugating enzyme E2D 3 pseudogene 1 [Source:HGNC Symbol;Acc:33349]	0.0132055	0.670788
FZD5	frizzled family receptor 5 [Source:HGNC Symbol;Acc:4043]	0.00288362	0.665643
NRP2	neuropilin 2 [Source:HGNC Symbol;Acc:8005]	0.00583569	0.664156
NEDD1	neural precursor cell expressed, developmentally down-regulated 1 [Source:HGNC Symbol;Acc:7723]	0.00599573	0.65897
FOSL1	FOS-like antigen 1 [Source:HGNC Symbol;Acc:13718]	0.0162526	0.64488
GPT2	glutamic pyruvate transaminase (alanine aminotransferase) 2 [Source:HGNC Symbol;Acc:18062]	0.0229637	0.637321
MIER1	mesoderm induction early response 1, transcriptional regulator [Source:HGNC Symbol;Acc:29657]	5.58e-06	0.63654
ZNF592	zinc finger protein 592 [Source:HGNC Symbol;Acc:28986]	2.37e-08	0.635141
PHLPP2	PH domain and leucine rich repeat protein phosphatase 2 [Source:HGNC Symbol;Acc:29149]	0.00842537	0.63387
BTG3	BTG family, member 3 [Source:HGNC Symbol;Acc:1132]	0.00027681	0.630536
CCDC117	coiled-coil domain containing 117 [Source:HGNC Symbol;Acc:26599]	0.000844546	0.625998
STEAP1	six transmembrane epithelial antigen of the prostate 1 [Source:HGNC Symbol;Acc:11378]	0.0493526	0.61719
METTL4	methyltransferase like 4 [Source:HGNC Symbol;Acc:24726]	0.0195832	0.616219
KIAA1217	KIAA1217 [Source:HGNC Symbol;Acc:25428]	0.000288251	0.601131
TMEM219	transmembrane protein 219 [Source:HGNC Symbol;Acc:25201]	0.0107453	0.597424
AXL	AXL receptor tyrosine kinase [Source:HGNC Symbol;Acc:905]	0.029069	0.592064
AMBRA1	autophagy/beclin-1 regulator 1 [Source:HGNC Symbol;Acc:25990]	0.00767045	0.588361
BLOC1S6	biogenesis of lysosomal organelles complex-1, subunit 6, pallidin [Source:HGNC Symbol;Acc:8549]	1.3e-06	-0.588848
ABCA5	ATP-binding cassette, sub-family A (ABC1), member 5 [Source:HGNC Symbol;Acc:35]	0.0447238	-0.589032
FAM69A	family with sequence similarity 69, member A [Source:HGNC Symbol;Acc:32213]	4.06e-05	-0.589791
KLHDC8B	kelch domain containing 8B [Source:HGNC Symbol;Acc:28557]	0.0339318	-0.590899
CAT	catalase [Source:HGNC Symbol;Acc:1516]	0.0248561	-0.591882
SLC27A1	solute carrier family 27 (fatty acid transporter), member 1 [Source:HGNC Symbol;Acc:10995]	0.00244297	-0.595726
BIVM	basic, immunoglobulin-like variable motif containing [Source:HGNC Symbol;Acc:16034]	0.0255503	-0.596925
TTC30A	tetratricopeptide repeat domain 30A [Source:HGNC Symbol;Acc:25853]	0.0141169	-0.598109
NUBPL	nucleotide binding protein-like [Source:HGNC Symbol;Acc:20278]	0.0353925	-0.60409
LRRC28	leucine rich repeat containing 28 [Source:HGNC Symbol;Acc:28355]	0.0242278	-0.604245
FAM109A	family with sequence similarity 109, member A [Source:HGNC Symbol;Acc:26509]	0.0114559	-0.604642
ALKBH7	alkB, alkylation repair homolog 7 (E. coli) [Source:HGNC Symbol;Acc:21306]	0.0250038	-0.60858
PFKFB2	6-phosphofructo-2-kinase/fructose-2,6-biphosphatase 2 [Source:HGNC Symbol;Acc:8873]	0.000434778	-0.611488
TPRG1L	tumor protein p63 regulated 1-like [Source:HGNC Symbol;Acc:27007]	0.000188236	-0.613289
RDH10	retinol dehydrogenase 10 (all-trans) [Source:HGNC Symbol;Acc:19975]	0.00909122	-0.614819
MOSPD3	motile sperm domain containing 3 [Source:HGNC Symbol;Acc:25078]	0.0129569	-0.629141
ACAP3	ArfGAP with coiled-coil, ankyrin repeat and PH domains 3 [Source:HGNC Symbol;Acc:16754]	0.0189883	-0.630245
CXXC5	CXXC finger protein 5 [Source:HGNC Symbol;Acc:26943]	0.0469889	-0.630671
MOSPD1	motile sperm domain containing 1 [Source:HGNC Symbol;Acc:25235]	0.00248391	-0.637209
TMEM64	transmembrane protein 64 [Source:HGNC Symbol;Acc:25441]	0.00278542	-0.63877
AGTPBP1	ATP/GTP binding protein 1 [Source:HGNC Symbol;Acc:17258]	0.00343599	-0.642524
PIDD	p53-induced death domain protein [Source:HGNC Symbol;Acc:16491]	0.0199594	-0.649958
DYNC2LI1	dynein, cytoplasmic 2, light intermediate chain 1 [Source:HGNC Symbol;Acc:24595]	0.00355653	-0.654707
PLXNB3	plexin B3 [Source:HGNC Symbol;Acc:9105]	0.00243867	-0.656801
GMCL1	germ cell-less, spermatogenesis associated 1 [Source:HGNC Symbol;Acc:23843]	0.00139113	-0.661299
CTDSPL	CTD (carboxy-terminal domain, RNA polymerase II, polypeptide A) small phosphatase-like [Source:HGNC Symbol;Acc:16890]	0.00615775	-0.661793
AGBL5	ATP/GTP binding protein-like 5 [Source:HGNC Symbol;Acc:26147]	0.0062995	-0.663838
LIX1L	Lix1 homolog (mouse)-like [Source:HGNC Symbol;Acc:28715]	0.0249706	-0.666457
NUDT16L1	nudix (nucleoside diphosphate linked moiety X)-type motif 16-like 1 [Source:HGNC Symbol;Acc:28154]	0.00231781	-0.674041
PHLDB3	pleckstrin homology-like domain, family B, member 3 [Source:HGNC Symbol;Acc:30499]	0.0264455	-0.67641
APH1B	APH1B gamma secretase subunit [Source:HGNC Symbol;Acc:24080]	0.00758123	-0.676909
ZNF428	zinc finger protein 428 [Source:HGNC Symbol;Acc:20804]	0.00745616	-0.679308
CASP9	caspase 9, apoptosis-related cysteine peptidase [Source:HGNC Symbol;Acc:1511]	0.0498159	-0.689773
EIF3FP3	eukaryotic translation initiation factor 3, subunit F pseudogene 3 [Source:HGNC Symbol;Acc:37625]	0.0185043	-0.690586
KRBA1	KRAB-A domain containing 1 [Source:HGNC Symbol;Acc:22228]	0.00691052	-0.707573
MMAB	methylmalonic aciduria (cobalamin deficiency) cblB type [Source:HGNC Symbol;Acc:19331]	0.00426779	-0.718648
TAF9B	TAF9B RNA polymerase II, TATA box binding protein (TBP)-associated factor, 31kDa [Source:HGNC Symbol;Acc:17306]	0.000149589	-0.727642
SLC22A23	solute carrier family 22, member 23 [Source:HGNC Symbol;Acc:21106]	0.0460409	-0.732958
ELMOD2	ELMO/CED-12 domain containing 2 [Source:HGNC Symbol;Acc:28111]	2.21e-05	-0.736873
SLC25A16	solute carrier family 25 (mitochondrial carrier; Graves disease autoantigen), member 16 [Source:HGNC Symbol;Acc:10986]	0.00769639	-0.746999
ALDH6A1	aldehyde dehydrogenase 6 family, member A1 [Source:HGNC Symbol;Acc:7179]	0.0366879	-0.747677
DTWD2	DTW domain containing 2 [Source:HGNC Symbol;Acc:19334]	0.00820811	-0.757016
FLRT3	fibronectin leucine rich transmembrane protein 3 [Source:HGNC Symbol;Acc:3762]	0.0211032	-0.769966
LZTFL1	leucine zipper transcription factor-like 1 [Source:HGNC Symbol;Acc:6741]	0.000596004	-0.821465
WDR52	WD repeat domain 52 [Source:HGNC Symbol;Acc:25631]	0.0382421	-0.830009
PPOX	protoporphyrinogen oxidase [Source:HGNC Symbol;Acc:9280]	0.000711041	-0.83291
ANKRD18B	ankyrin repeat domain 18B [Source:HGNC Symbol;Acc:23644]	0.0346588	-0.865881
BACH2	BTB and CNC homology 1, basic leucine zipper transcription factor 2 [Source:HGNC Symbol;Acc:14078]	0.0453364	-1.03936
C14orf28	chromosome 14 open reading frame 28 [Source:HGNC Symbol;Acc:19834]	0.0124871	-1.06191
PIGCP1	phosphatidylinositol glycan anchor biosynthesis, class C, pseudogene 1 [Source:HGNC Symbol;Acc:8961]	0.0166267	-1.08377
ARMCX4	armadillo repeat containing, X-linked 4 [Source:HGNC Symbol;Acc:28615]	0.0360699	-1.11516
TMEM17	transmembrane protein 17 [Source:HGNC Symbol;Acc:26623]	0.00371543	-1.15404
RAB17	RAB17, member RAS oncogene family [Source:HGNC Symbol;Acc:16523]	0.0325432	-1.16317
AIFM3	apoptosis-inducing factor, mitochondrion-associated, 3 [Source:HGNC Symbol;Acc:26398]	0.0117401	-1.19334
EPHB3	EPH receptor B3 [Source:HGNC Symbol;Acc:3394]	0.0141169	-1.22419
GIPR	gastric inhibitory polypeptide receptor [Source:HGNC Symbol;Acc:4271]	0.0120629	-1.25024
B4GALNT3	beta-1,4-N-acetyl-galactosaminyl transferase 3 [Source:HGNC Symbol;Acc:24137]	0.0464079	-1.44547
FAXDC2	fatty acid hydroxylase domain containing 2 [Source:HGNC Symbol;Acc:1334]	0.0419264	-1.47402
SYT12	synaptotagmin XII [Source:HGNC Symbol;Acc:18381]	0.0371858	-2.15037
FLG	filaggrin [Source:HGNC Symbol;Acc:3748]	0.0116509	-2.38409

## Sheet: Table S5
Table S5: The common DEGs for both CF and non-CF AEC response to RV infection.
SYMBOL	Description	non-CF		CF
		padj	log2FC	padj	log2FC
ABCD1	ATP-binding cassette, sub-family D (ALD), member 1 [Source:HGNC Symbol;Acc:61]	1.32e-05	1.73224	1.08e-10	2.07044
ACE2	angiotensin I converting enzyme 2 [Source:HGNC Symbol;Acc:13557]	3.39e-07	2.82549	1.36e-19	4.3203
ACER2	alkaline ceramidase 2 [Source:HGNC Symbol;Acc:23675]	0.0131425	-0.897091	7.73e-06	-1.18568
ACO1	aconitase 1, soluble [Source:HGNC Symbol;Acc:117]	9.58e-10	-1.28509	3.16e-10	-1.09689
ACP2	acid phosphatase 2, lysosomal [Source:HGNC Symbol;Acc:123]	0.000127763	1.14147	1.28e-07	1.23331
ACSL5	acyl-CoA synthetase long-chain family member 5 [Source:HGNC Symbol;Acc:16526]	1.46e-05	2.23926	4.25e-11	2.85684
ADA	adenosine deaminase [Source:HGNC Symbol;Acc:186]	0.0384789	-0.616564	7.19e-05	-0.841178
ADAM28	ADAM metallopeptidase domain 28 [Source:HGNC Symbol;Acc:206]	0.00129141	1.36389	1.73e-07	1.6622
ADAR	adenosine deaminase, RNA-specific [Source:HGNC Symbol;Acc:225]	6.18e-42	1.845	3.51e-62	1.89246
ADM	adrenomedullin [Source:HGNC Symbol;Acc:259]	0.0154009	1.01622	0.00120635	1.02926
ADPRHL2	ADP-ribosylhydrolase like 2 [Source:HGNC Symbol;Acc:21304]	3.75e-06	0.820398	2.06e-09	0.856062
ADRB2	adrenoceptor beta 2, surface [Source:HGNC Symbol;Acc:286]	0.0226322	0.908016	0.000320663	1.04133
AGRN	agrin [Source:HGNC Symbol;Acc:329]	2.06e-06	0.840143	8.88e-11	0.912532
AIDA	axin interactor, dorsalization associated [Source:HGNC Symbol;Acc:25761]	2.18e-07	0.821069	4.87e-09	0.757798
AIM2	absent in melanoma 2 [Source:HGNC Symbol;Acc:357]	1.01e-06	3.80111	6.74e-09	6.04532
AKAP7	A kinase (PRKA) anchor protein 7 [Source:HGNC Symbol;Acc:377]	0.00411989	1.36322	0.0267519	0.78849
ALDH1B1	aldehyde dehydrogenase 1 family, member B1 [Source:HGNC Symbol;Acc:407]	0.00047219	-0.855664	0.000160606	-0.74599
ALDH4A1	aldehyde dehydrogenase 4 family, member A1 [Source:HGNC Symbol;Acc:406]	0.014655	-0.785924	1.12e-13	-1.66781
ALDH7A1	aldehyde dehydrogenase 7 family, member A1 [Source:HGNC Symbol;Acc:877]	0.0155216	-0.739197	0.000119063	-0.859046
ANKFY1	ankyrin repeat and FYVE domain containing 1 [Source:HGNC Symbol;Acc:20763]	1.42e-17	1.27967	1.86e-24	1.26801
ANKIB1	ankyrin repeat and IBR domain containing 1 [Source:HGNC Symbol;Acc:22215]	8.8e-08	0.925464	1.25e-11	0.94952
ANO7P1	anoctamin 7 pseudogene 1 [Source:HGNC Symbol;Acc:32248]	0.000235461	2.34029	1.12e-07	2.81454
AP5B1	adaptor-related protein complex 5, beta 1 subunit [Source:HGNC Symbol;Acc:25104]	5.2e-11	1.42917	1.09e-22	1.73429
APBA1	amyloid beta (A4) precursor protein-binding, family A, member 1 [Source:HGNC Symbol;Acc:578]	0.0197348	-1.02137	0.00794428	-0.844272
APOBEC3B	apolipoprotein B mRNA editing enzyme, catalytic polypeptide-like 3B [Source:HGNC Symbol;Acc:17352]	0.0224944	1.1613	0.00127145	1.18306
APOBEC3D	apolipoprotein B mRNA editing enzyme, catalytic polypeptide-like 3D [Source:HGNC Symbol;Acc:17354]	0.000828276	2.37739	2.03e-06	2.63798
APOBEC3F	apolipoprotein B mRNA editing enzyme, catalytic polypeptide-like 3F [Source:HGNC Symbol;Acc:17356]	6.74e-07	1.78316	8.05e-13	2.0942
APOBEC3G	apolipoprotein B mRNA editing enzyme, catalytic polypeptide-like 3G [Source:HGNC Symbol;Acc:17357]	1.81e-07	2.28128	1.43e-11	2.38298
APOL1	apolipoprotein L, 1 [Source:HGNC Symbol;Acc:618]	1.13e-06	2.40068	6.83e-19	3.40757
APOL2	apolipoprotein L, 2 [Source:HGNC Symbol;Acc:619]	3.77e-06	1.91844	2.87e-12	2.28319
APOL3	apolipoprotein L, 3 [Source:HGNC Symbol;Acc:14868]	4.12e-07	3.42243	1.58e-11	3.78653
APOL4	apolipoprotein L, 4 [Source:HGNC Symbol;Acc:14867]	0.00110755	4.65115	8.82e-06	5.04854
APOL6	apolipoprotein L, 6 [Source:HGNC Symbol;Acc:14870]	2.82e-26	2.97824	5.67e-45	3.29347
APPL2	adaptor protein, phosphotyrosine interaction, PH domain and leucine zipper containing 2 [Source:HGNC Symbol;Acc:18242]	0.0443581	-0.68644	0.000151667	-0.912328
ARAP2	ArfGAP with RhoGAP domain, ankyrin repeat and PH domain 2 [Source:HGNC Symbol;Acc:16924]	0.000761967	0.820985	0.000952227	0.656
AREG	amphiregulin [Source:HGNC Symbol;Acc:651]	0.0261664	-1.04143	0.00203869	-1.07461
AREGB	amphiregulin B [Source:HGNC Symbol;Acc:34509]	0.0386284	-1.01075	0.0014032	-1.13608
ARHGAP27	Rho GTPase activating protein 27 [Source:HGNC Symbol;Acc:31813]	1.62e-05	0.939602	1.03e-07	0.933587
ARHGDIB	Rho GDP dissociation inhibitor (GDI) beta [Source:HGNC Symbol;Acc:679]	0.0291184	-0.726964	1.94e-05	-0.992122
ARHGEF4	Rho guanine nucleotide exchange factor (GEF) 4 [Source:HGNC Symbol;Acc:684]	0.0032301	-1.08886	9.26e-07	-1.33615
ARID5A	AT rich interactive domain 5A (MRF1-like) [Source:HGNC Symbol;Acc:17361]	0.000876632	1.15714	0.0154652	0.719131
ARL14	ADP-ribosylation factor-like 14 [Source:HGNC Symbol;Acc:22974]	0.00756116	2.01678	0.00116396	1.92766
ARL3	ADP-ribosylation factor-like 3 [Source:HGNC Symbol;Acc:694]	0.0024168	-0.69188	4.3e-06	-0.787681
ARRDC2	arrestin domain containing 2 [Source:HGNC Symbol;Acc:25225]	0.00275219	1.0041	0.00023571	0.965127
ARRDC3	arrestin domain containing 3 [Source:HGNC Symbol;Acc:29263]	7.5e-10	1.02791	1.36e-25	1.40547
ARVCF	armadillo repeat gene deleted in velocardiofacial syndrome [Source:HGNC Symbol;Acc:728]	0.00570835	-0.963948	7.15e-14	-1.93361
ASAH2	N-acylsphingosine amidohydrolase (non-lysosomal ceramidase) 2 [Source:HGNC Symbol;Acc:18860]	0.00460891	1.03007	0.0334213	0.652507
ASAH2B	N-acylsphingosine amidohydrolase (non-lysosomal ceramidase) 2B [Source:HGNC Symbol;Acc:23456]	0.00467712	0.93737	0.000286104	0.924656
ASPHD2	aspartate beta-hydroxylase domain containing 2 [Source:HGNC Symbol;Acc:30437]	0.00603852	0.8127	0.00497824	0.681659
ATP10A	ATPase, class V, type 10A [Source:HGNC Symbol;Acc:13542]	1.18e-07	3.69344	1.63e-11	3.97206
ATP10B	ATPase, class V, type 10B [Source:HGNC Symbol;Acc:13543]	0.0212644	1.45994	0.00118224	1.66972
ATXN7L1	ataxin 7-like 1 [Source:HGNC Symbol;Acc:22210]	0.00888357	0.819515	0.00905369	0.657283
AZI2	5-azacytidine induced 2 [Source:HGNC Symbol;Acc:24002]	4.22e-06	0.819857	6.74e-09	0.832121
B2M	beta-2-microglobulin [Source:HGNC Symbol;Acc:914]	5.49e-10	1.63664	1.18e-27	2.28661
B3GALNT1	beta-1,3-N-acetylgalactosaminyltransferase 1 (globoside blood group) [Source:HGNC Symbol;Acc:918]	0.0011867	0.967994	0.000129852	0.89299
B3GNT7	UDP-GlcNAc:betaGal beta-1,3-N-acetylglucosaminyltransferase 7 [Source:HGNC Symbol;Acc:18811]	0.0291184	1.06006	0.000621781	1.21629
B4GALT5	UDP-Gal:betaGlcNAc beta 1,4- galactosyltransferase, polypeptide 5 [Source:HGNC Symbol;Acc:928]	0.00707776	0.740393	9.99e-06	0.895438
BAG1	BCL2-associated athanogene [Source:HGNC Symbol;Acc:937]	0.000956293	0.718693	4.52e-06	0.766587
BAK1	BCL2-antagonist/killer 1 [Source:HGNC Symbol;Acc:949]	0.00188426	0.660916	5.17e-05	0.667845
BATF2	basic leucine zipper transcription factor, ATF-like 2 [Source:HGNC Symbol;Acc:25163]	4.28e-39	4.9666	9.71e-62	5.70779
BBC3	BCL2 binding component 3 [Source:HGNC Symbol;Acc:17868]	0.0156609	1.43248	0.0114491	1.21401
BCAT2	branched chain amino-acid transaminase 2, mitochondrial [Source:HGNC Symbol;Acc:977]	0.0244946	-0.601057	1.7e-05	-0.814702
BCKDHB	branched chain keto acid dehydrogenase E1, beta polypeptide [Source:HGNC Symbol;Acc:987]	0.00179886	-0.810411	0.00163224	-0.625465
BCL2L13	BCL2-like 13 (apoptosis facilitator) [Source:HGNC Symbol;Acc:17164]	0.00018113	0.975689	1.66e-06	0.983024
BCL2L14	BCL2-like 14 (apoptosis facilitator) [Source:HGNC Symbol;Acc:16657]	3.18e-10	5.5492	6.68e-09	4.57669
BCL3	B-cell CLL/lymphoma 3 [Source:HGNC Symbol;Acc:998]	0.0173468	0.7877	0.000506909	0.870859
BCL7A	B-cell CLL/lymphoma 7A [Source:HGNC Symbol;Acc:1004]	0.00762941	-0.589613	5.78e-11	-0.987227
BEX2	brain expressed X-linked 2 [Source:HGNC Symbol;Acc:30933]	0.0255346	-1.17348	0.0158259	-1.24833
BIRC2	baculoviral IAP repeat containing 2 [Source:HGNC Symbol;Acc:590]	6.19e-05	0.699783	5.08e-11	0.882399
BIRC3	baculoviral IAP repeat containing 3 [Source:HGNC Symbol;Acc:591]	6.64e-06	2.51717	5.04e-11	2.9041
BLZF1	basic leucine zipper nuclear factor 1 [Source:HGNC Symbol;Acc:1065]	1.67e-09	1.24607	1.49e-14	1.29292
BPHL	biphenyl hydrolase-like (serine hydrolase) [Source:HGNC Symbol;Acc:1094]	0.00269967	-0.846416	0.00440948	-0.620273
BST2	bone marrow stromal cell antigen 2 [Source:HGNC Symbol;Acc:1119]	7.04e-104	5.5815	3.95e-107	8.24938
BTC	betacellulin [Source:HGNC Symbol;Acc:1121]	6.35e-10	2.73846	1.46e-22	3.93668
BTG2	BTG family, member 2 [Source:HGNC Symbol;Acc:1131]	0.00129141	-0.612705	1.9e-08	-0.802407
BTN2A1	butyrophilin, subfamily 2, member A1 [Source:HGNC Symbol;Acc:1136]	0.000379435	0.825069	8.77e-06	0.828082
BTN3A1	butyrophilin, subfamily 3, member A1 [Source:HGNC Symbol;Acc:1138]	7.61e-08	1.75849	1.59e-13	1.95984
BTN3A2	butyrophilin, subfamily 3, member A2 [Source:HGNC Symbol;Acc:1139]	0.00500208	1.60495	0.000516874	1.53591
BTN3A3	butyrophilin, subfamily 3, member A3 [Source:HGNC Symbol;Acc:1140]	0.000345148	1.59387	3.22e-09	2.02132
C11orf70	chromosome 11 open reading frame 70 [Source:HGNC Symbol;Acc:28188]	0.0464062	-1.06884	0.0056703	-1.13382
C15orf39	chromosome 15 open reading frame 39 [Source:HGNC Symbol;Acc:24497]	1.58e-05	0.903342	2.21e-07	0.880079
C15orf48	chromosome 15 open reading frame 48 [Source:HGNC Symbol;Acc:29898]	0.00418444	1.66494	9.61e-08	2.2691
C17orf67	chromosome 17 open reading frame 67 [Source:HGNC Symbol;Acc:27900]	0.000754665	2.75128	2.91e-05	2.7274
C17orf89	chromosome 17 open reading frame 89 [Source:HGNC Symbol;Acc:33551]	0.0140981	-0.716731	5.7e-07	-1.05503
C19orf66	chromosome 19 open reading frame 66 [Source:HGNC Symbol;Acc:25649]	1.12e-28	2.39122	1.9e-49	2.66546
C1GALT1C1	C1GALT1-specific chaperone 1 [Source:HGNC Symbol;Acc:24338]	0.0108524	0.618167	2.01e-06	0.839266
C1QTNF1	C1q and tumor necrosis factor related protein 1 [Source:HGNC Symbol;Acc:14324]	0.0476914	1.10015	4.07e-07	1.91014
C1R	complement component 1, r subcomponent [Source:HGNC Symbol;Acc:1246]	1.13e-13	3.54639	3.51e-26	4.1754
C1S	complement component 1, s subcomponent [Source:HGNC Symbol;Acc:1247]	3.57e-11	3.49022	5.98e-25	4.45719
C21orf91	chromosome 21 open reading frame 91 [Source:HGNC Symbol;Acc:16459]	0.00162509	0.901506	0.000145657	0.85106
C3AR1	complement component 3a receptor 1 [Source:HGNC Symbol;Acc:1319]	6.64e-06	4.96347	5.03e-08	4.73321
C3orf38	chromosome 3 open reading frame 38 [Source:HGNC Symbol;Acc:28384]	7.5e-05	0.850498	3.54e-07	0.866048
C4orf33	chromosome 4 open reading frame 33 [Source:HGNC Symbol;Acc:27025]	1.28e-07	1.52989	1.87e-11	1.55233
C5orf56	chromosome 5 open reading frame 56 [Source:HGNC Symbol;Acc:33838]	7.63e-07	2.03719	3.56e-15	2.9011
C6orf62	chromosome 6 open reading frame 62 [Source:HGNC Symbol;Acc:20998]	1.95e-07	0.985447	4.26e-14	1.13784
C8orf4	chromosome 8 open reading frame 4 [Source:HGNC Symbol;Acc:1357]	0.00671394	1.70075	4.79e-05	2.01883
C9orf91	chromosome 9 open reading frame 91 [Source:HGNC Symbol;Acc:24513]	0.010271	0.789952	0.000546639	0.824634
CAB39	calcium binding protein 39 [Source:HGNC Symbol;Acc:20292]	0.0010183	0.637566	4.74e-14	1.0591
CADPS2	Ca++-dependent secretion activator 2 [Source:HGNC Symbol;Acc:16018]	0.00430221	1.34749	1.25e-05	1.58147
CALCOCO2	calcium binding and coiled-coil domain 2 [Source:HGNC Symbol;Acc:29912]	0.00016076	0.676443	1.58e-10	0.874953
CALML3	calmodulin-like 3 [Source:HGNC Symbol;Acc:1452]	0.001555	-2.00633	3.94e-08	-2.28541
CAMK2D	calcium/calmodulin-dependent protein kinase II delta [Source:HGNC Symbol;Acc:1462]	0.00504065	0.916424	2.37e-06	1.13605
CARD16	caspase recruitment domain family, member 16 [Source:HGNC Symbol;Acc:33701]	0.00016076	1.56742	3.37e-10	2.05405
CARD17	caspase recruitment domain family, member 17 [Source:HGNC Symbol;Acc:33827]	0.0152333	1.67947	0.000283907	2.50708
CARD6	caspase recruitment domain family, member 6 [Source:HGNC Symbol;Acc:16394]	0.00075439	0.685622	6.41e-16	1.19195
CASP1	caspase 1, apoptosis-related cysteine peptidase [Source:HGNC Symbol;Acc:1499]	5.49e-12	1.9588	7.73e-18	2.00698
CASP10	caspase 10, apoptosis-related cysteine peptidase [Source:HGNC Symbol;Acc:1500]	0.003672	1.3011	5.51e-06	1.53283
CASP4	caspase 4, apoptosis-related cysteine peptidase [Source:HGNC Symbol;Acc:1505]	0.00014111	0.915399	6.33e-08	1.01752
CASP7	caspase 7, apoptosis-related cysteine peptidase [Source:HGNC Symbol;Acc:1508]	6.72e-07	1.10884	1.54e-10	1.15325
CASP8	caspase 8, apoptosis-related cysteine peptidase [Source:HGNC Symbol;Acc:1509]	0.00130924	0.846398	8.99e-05	0.820779
CBX5	chromobox homolog 5 [Source:HGNC Symbol;Acc:1555]	0.00308328	-0.623088	4.21e-08	-0.842008
CBY1	chibby homolog 1 (Drosophila) [Source:HGNC Symbol;Acc:1307]	0.00283453	-0.673961	0.00033835	-0.621505
CC2D2A	coiled-coil and C2 domain containing 2A [Source:HGNC Symbol;Acc:29253]	0.000627925	-1.02435	5.9e-05	-0.923746
CCDC109B	coiled-coil domain containing 109B [Source:HGNC Symbol;Acc:26076]	2.09e-05	1.61279	2.09e-07	1.57123
CCDC34	coiled-coil domain containing 34 [Source:HGNC Symbol;Acc:25079]	0.00664245	-1.14429	0.000581075	-1.07585
CCDC71L	coiled-coil domain containing 71-like [Source:HGNC Symbol;Acc:26685]	0.00508183	0.913801	0.00212055	0.789404
CCDC74A	coiled-coil domain containing 74A [Source:HGNC Symbol;Acc:25197]	0.00346698	-1.64274	0.00139657	-1.31721
CCL2	chemokine (C-C motif) ligand 2 [Source:HGNC Symbol;Acc:10618]	0.00982511	3.17048	0.00577958	2.83285
CCL20	chemokine (C-C motif) ligand 20 [Source:HGNC Symbol;Acc:10619]	0.0416368	1.20803	0.00129456	1.38949
CCL5	chemokine (C-C motif) ligand 5 [Source:HGNC Symbol;Acc:10632]	2.08e-14	6.48073	1.73e-15	5.89067
CCNA1	cyclin A1 [Source:HGNC Symbol;Acc:1577]	1.35e-08	3.3942	8.39e-15	3.76618
CCND3	cyclin D3 [Source:HGNC Symbol;Acc:1585]	1.24e-17	1.15841	6.3e-29	1.24225
CCNDBP1	cyclin D-type binding-protein 1 [Source:HGNC Symbol;Acc:1587]	7.52e-06	-0.703884	2.96e-09	-0.758142
CCNJ	cyclin J [Source:HGNC Symbol;Acc:23434]	0.000760933	0.640033	9.1e-05	0.591777
CCRN4L	CCR4 carbon catabolite repression 4-like (S. cerevisiae) [Source:HGNC Symbol;Acc:14254]	0.000742965	1.16179	0.000115009	1.0684
CD164	CD164 molecule, sialomucin [Source:HGNC Symbol;Acc:1632]	2.62e-11	0.902386	3.45e-21	1.03792
CD24P4	CD24 molecule pseudogene 4 [Source:HGNC Symbol;Acc:1649]	0.0237529	-0.710601	1.69e-05	-0.959622
CD274	CD274 molecule [Source:HGNC Symbol;Acc:17635]	3.02e-05	1.87764	6.14e-06	1.65479
CD38	CD38 molecule [Source:HGNC Symbol;Acc:1667]	2.36e-07	8.06338	6.14e-08	6.98705
CD47	CD47 molecule [Source:HGNC Symbol;Acc:1682]	1.19e-09	1.02158	1.07e-12	0.979467
CD55	CD55 molecule, decay accelerating factor for complement (Cromer blood group) [Source:HGNC Symbol;Acc:2665]	0.0137854	0.944598	0.00196895	0.909863
CD7	CD7 molecule [Source:HGNC Symbol;Acc:1695]	1.87e-05	4.82398	0.000128591	3.44122
CD74	CD74 molecule, major histocompatibility complex, class II invariant chain [Source:HGNC Symbol;Acc:1697]	0.000496772	1.15021	1.17e-07	1.33007
CDC25B	cell division cycle 25B [Source:HGNC Symbol;Acc:1726]	0.0149191	1.15833	0.000236983	1.29061
CEACAM1	carcinoembryonic antigen-related cell adhesion molecule 1 (biliary glycoprotein) [Source:HGNC Symbol;Acc:1814]	9.22e-10	2.35439	4.9e-15	2.45077
CEBPD	CCAAT/enhancer binding protein (C/EBP), delta [Source:HGNC Symbol;Acc:1835]	0.000256376	0.84614	1.81e-06	0.866367
CEL	carboxyl ester lipase [Source:HGNC Symbol;Acc:1848]	0.0429807	-1.06987	0.00531027	-1.11895
CEP68	centrosomal protein 68kDa [Source:HGNC Symbol;Acc:29076]	0.000201627	-1.00774	0.0108422	-0.585151
CEP70	centrosomal protein 70kDa [Source:HGNC Symbol;Acc:29972]	0.00069168	-0.788613	0.00228293	-0.587114
CERK	ceramide kinase [Source:HGNC Symbol;Acc:19256]	1.43e-05	-0.965212	3.2e-14	-1.30863
CFH	complement factor H [Source:HGNC Symbol;Acc:4883]	7.89e-05	1.13909	1.57e-10	1.42174
CFHR1	complement factor H-related 1 [Source:HGNC Symbol;Acc:4888]	0.00186082	1.27291	7.88e-05	1.27905
CFLAR	CASP8 and FADD-like apoptosis regulator [Source:HGNC Symbol;Acc:1876]	2.35e-06	1.15617	3.61e-09	1.16241
CH25H	cholesterol 25-hydroxylase [Source:HGNC Symbol;Acc:1907]	0.0314477	3.05019	0.00290179	3.37852
CHMP5	charged multivesicular body protein 5 [Source:HGNC Symbol;Acc:26942]	8.66e-23	1.2042	5.99e-30	1.16956
CHRNA1	cholinergic receptor, nicotinic, alpha 1 (muscle) [Source:HGNC Symbol;Acc:1955]	0.0348847	1.69927	0.0138563	1.57478
CHSY3	chondroitin sulfate synthase 3 [Source:HGNC Symbol;Acc:24293]	0.00993787	1.44947	0.00293174	1.22553
CISH	cytokine inducible SH2-containing protein [Source:HGNC Symbol;Acc:1984]	0.00170123	-1.28183	0.00791798	-0.820235
CKAP4	cytoskeleton-associated protein 4 [Source:HGNC Symbol;Acc:16991]	4.3e-05	0.791623	3.4e-10	0.942067
CLCA3P	chloride channel accessory 3, pseudogene [Source:HGNC Symbol;Acc:2017]	0.0289018	1.91244	0.0076748	1.72601
CLCF1	cardiotrophin-like cytokine factor 1 [Source:HGNC Symbol;Acc:17412]	0.0302739	0.685127	4.79e-05	0.921703
CLDN23	claudin 23 [Source:HGNC Symbol;Acc:17591]	0.000301841	1.7455	6.73e-05	1.69748
CLN8	ceroid-lipofuscinosis, neuronal 8 (epilepsy, progressive with mental retardation) [Source:HGNC Symbol;Acc:2079]	6.27e-13	-1.15449	5.68e-23	-1.29509
CLTCL1	clathrin, heavy chain-like 1 [Source:HGNC Symbol;Acc:2093]	0.0363033	-0.854816	0.0477926	-0.628104
CLUHP3	clustered mitochondria (cluA/CLU1) homolog pseudogene 3 [Source:HGNC Symbol;Acc:28447]	0.0386325	0.706037	0.00122954	0.80186
CMPK2	cytidine monophosphate (UMP-CMP) kinase 2, mitochondrial [Source:HGNC Symbol;Acc:27015]	2.63e-103	7.60294	3.24e-126	8.92718
CMTM4	CKLF-like MARVEL transmembrane domain containing 4 [Source:HGNC Symbol;Acc:19175]	0.00132713	-0.855221	1.42e-06	-0.987075
CMTR1	cap methyltransferase 1 [Source:HGNC Symbol;Acc:21077]	4.46e-26	1.7105	1.03e-36	1.7083
CNDP2	CNDP dipeptidase 2 (metallopeptidase M20 family) [Source:HGNC Symbol;Acc:24437]	0.00346336	0.749782	0.000916285	0.665393
CNP	2',3'-cyclic nucleotide 3' phosphodiesterase [Source:HGNC Symbol;Acc:2158]	4.82e-22	1.86049	2.04e-32	1.90219
CPEB2	cytoplasmic polyadenylation element binding protein 2 [Source:HGNC Symbol;Acc:21745]	8.5e-06	0.983508	2.62e-13	1.27749
CPEB3	cytoplasmic polyadenylation element binding protein 3 [Source:HGNC Symbol;Acc:21746]	0.000461679	1.52949	4.24e-06	1.58271
CRIP2	cysteine-rich protein 2 [Source:HGNC Symbol;Acc:2361]	0.0487908	-0.94815	0.000338707	-1.20643
CSF3	colony stimulating factor 3 (granulocyte) [Source:HGNC Symbol;Acc:2438]	0.00344241	1.80623	0.00071084	1.62899
CSRNP1	cysteine-serine-rich nuclear protein 1 [Source:HGNC Symbol;Acc:14300]	2.81e-07	1.4538	5.82e-07	1.179
CST3	cystatin C [Source:HGNC Symbol;Acc:2475]	0.000658272	0.649499	2.23e-07	0.749305
CTNNBIP1	catenin, beta interacting protein 1 [Source:HGNC Symbol;Acc:16913]	5.8e-05	-0.637894	2.15e-14	-0.899085
CTNNBL1	catenin, beta like 1 [Source:HGNC Symbol;Acc:15879]	6.64e-06	1.14091	1.62e-09	1.21411
CTSC	cathepsin C [Source:HGNC Symbol;Acc:2528]	0.0152543	0.746659	3.28e-07	1.11169
CTSO	cathepsin O [Source:HGNC Symbol;Acc:2542]	7.05e-05	1.02227	7.65e-10	1.23694
CTSS	cathepsin S [Source:HGNC Symbol;Acc:2545]	1.4e-06	2.23822	2.03e-13	2.68727
CXADR	coxsackie virus and adenovirus receptor [Source:HGNC Symbol;Acc:2559]	0.0203649	-0.803394	2.79e-06	-1.17727
CXCL10	chemokine (C-X-C motif) ligand 10 [Source:HGNC Symbol;Acc:10637]	8.87e-42	8.99931	1.2e-72	10.1004
CXCL11	chemokine (C-X-C motif) ligand 11 [Source:HGNC Symbol;Acc:10638]	1.92e-33	7.85251	7.5e-60	8.92637
CXCL16	chemokine (C-X-C motif) ligand 16 [Source:HGNC Symbol;Acc:16642]	0.0213126	0.915437	0.000416529	1.03565
CXCL17	chemokine (C-X-C motif) ligand 17 [Source:HGNC Symbol;Acc:19232]	0.000818265	1.60651	0.00177075	1.25442
CXCL3	chemokine (C-X-C motif) ligand 3 [Source:HGNC Symbol;Acc:4604]	0.0029715	1.72294	4.23e-05	1.81518
CYLD	cylindromatosis (turban tumor syndrome) [Source:HGNC Symbol;Acc:2584]	0.0130515	0.658605	0.00152505	0.641718
CYP2J2	cytochrome P450, family 2, subfamily J, polypeptide 2 [Source:HGNC Symbol;Acc:2634]	4.29e-20	3.41114	3.59e-29	3.66561
CYP2U1	cytochrome P450, family 2, subfamily U, polypeptide 1 [Source:HGNC Symbol;Acc:20582]	0.0364819	-0.844584	6.6e-07	-1.50853
DANCR	differentiation antagonizing non-protein coding RNA [Source:HGNC Symbol;Acc:28964]	0.00243867	-1.47946	1.89e-06	-1.72448
DAPP1	dual adaptor of phosphotyrosine and 3-phosphoinositides [Source:HGNC Symbol;Acc:16500]	0.00523187	1.01022	0.00255262	0.860233
DCLRE1C	DNA cross-link repair 1C [Source:HGNC Symbol;Acc:17642]	0.0224944	0.604461	8.61e-05	0.756318
DCP1A	decapping mRNA 1A [Source:HGNC Symbol;Acc:18714]	1.2e-07	1.10906	6.96e-09	1.00336
DDX52	DEAD (Asp-Glu-Ala-Asp) box polypeptide 52 [Source:HGNC Symbol;Acc:20038]	0.000146501	0.751184	6.29e-06	0.710016
DDX58	DEAD (Asp-Glu-Ala-Asp) box polypeptide 58 [Source:HGNC Symbol;Acc:19102]	1.31e-65	4.77331	4.02e-102	5.04772
DDX60	DEAD (Asp-Glu-Ala-Asp) box polypeptide 60 [Source:HGNC Symbol;Acc:25942]	1.12e-69	4.40456	2.96e-121	4.93416
DDX60L	DEAD (Asp-Glu-Ala-Asp) box polypeptide 60-like [Source:HGNC Symbol;Acc:26429]	2.14e-34	3.90052	1.44e-60	4.36294
DENND3	DENN/MADD domain containing 3 [Source:HGNC Symbol;Acc:29134]	0.00731065	0.700424	6.51e-08	1.01798
DHX58	DEXH (Asp-Glu-X-His) box polypeptide 58 [Source:HGNC Symbol;Acc:29517]	1.4e-43	3.51429	5.36e-70	3.82864
DIXDC1	DIX domain containing 1 [Source:HGNC Symbol;Acc:23695]	0.0210732	-0.902058	0.0192586	-0.70442
DNAJA1	DnaJ (Hsp40) homolog, subfamily A, member 1 [Source:HGNC Symbol;Acc:5229]	6.34e-09	1.03394	7.77e-13	1.04039
DNAJC1	DnaJ (Hsp40) homolog, subfamily C, member 1 [Source:HGNC Symbol;Acc:20090]	0.00263806	0.805175	2.39e-07	1.04167
DNAL1	dynein, axonemal, light chain 1 [Source:HGNC Symbol;Acc:23247]	0.0029715	-0.666895	7.27e-05	-0.656746
DNER	delta/notch-like EGF repeat containing [Source:HGNC Symbol;Acc:24456]	0.0389025	1.65084	0.00307904	1.66348
DNPEP	aspartyl aminopeptidase [Source:HGNC Symbol;Acc:2981]	4.27e-07	0.731771	1.23e-08	0.679344
DPP4	dipeptidyl-peptidase 4 [Source:HGNC Symbol;Acc:3009]	0.0308231	1.80896	5.69e-05	2.40049
DPYD	dihydropyrimidine dehydrogenase [Source:HGNC Symbol;Acc:3012]	0.000789322	1.22924	7.45e-09	1.5883
DST	dystonin [Source:HGNC Symbol;Acc:1090]	0.0307102	-0.825253	0.000259937	-1.00528
DTD2	D-tyrosyl-tRNA deacylase 2 (putative) [Source:HGNC Symbol;Acc:20277]	0.0103361	-0.643217	9.73e-05	-0.690964
DTX3L	deltex 3-like (Drosophila) [Source:HGNC Symbol;Acc:30323]	3.57e-45	2.46586	7.45e-74	2.66837
DUOX2	dual oxidase 2 [Source:HGNC Symbol;Acc:13273]	3.94e-05	2.33777	3.55e-09	2.70064
DUOXA2	dual oxidase maturation factor 2 [Source:HGNC Symbol;Acc:32698]	1.02e-07	3.46702	5.85e-07	3.13338
DUSP1	dual specificity phosphatase 1 [Source:HGNC Symbol;Acc:3064]	0.0261456	0.962289	3.27e-05	1.28596
DYNC2H1	dynein, cytoplasmic 2, heavy chain 1 [Source:HGNC Symbol;Acc:2962]	0.0108524	-0.745109	3.88e-05	-0.86411
DYNLT1	dynein, light chain, Tctex-type 1 [Source:HGNC Symbol;Acc:11697]	1.27e-05	0.773256	4.06e-07	0.728537
ECE1	endothelin converting enzyme 1 [Source:HGNC Symbol;Acc:3146]	0.00243867	0.796088	5.89e-06	0.899621
EDARADD	EDAR-associated death domain [Source:HGNC Symbol;Acc:14341]	0.0155216	1.08369	0.0341458	0.762371
EDN1	endothelin 1 [Source:HGNC Symbol;Acc:3176]	0.00962195	1.53652	0.00912435	1.22481
EDNRA	endothelin receptor type A [Source:HGNC Symbol;Acc:3179]	0.00934404	1.07237	0.000586359	1.06927
EFCAB11	EF-hand calcium binding domain 11 [Source:HGNC Symbol;Acc:20357]	0.00770949	-0.81636	0.000177824	-0.776651
EFHC1	EF-hand domain (C-terminal) containing 1 [Source:HGNC Symbol;Acc:16406]	0.00934404	-0.887697	0.00672851	-0.709832
EFTUD1	elongation factor Tu GTP binding domain containing 1 [Source:HGNC Symbol;Acc:25789]	0.0468115	0.642009	2.53e-05	0.941492
EHD4	EH-domain containing 4 [Source:HGNC Symbol;Acc:3245]	2.68e-05	1.04575	3.18e-06	0.939708
EIF2AK2	eukaryotic translation initiation factor 2-alpha kinase 2 [Source:HGNC Symbol;Acc:9437]	2.62e-127	2.60798	6.04e-214	2.86496
ELF1	E74-like factor 1 (ets domain transcription factor) [Source:HGNC Symbol;Acc:3316]	6.39e-06	0.734878	6.66e-07	0.659709
ELFN2	extracellular leucine-rich repeat and fibronectin type III domain containing 2 [Source:HGNC Symbol;Acc:29396]	0.00308328	-0.959898	0.000326504	-0.874262
ELMO2	engulfment and cell motility 2 [Source:HGNC Symbol;Acc:17233]	0.00383211	0.751104	1.67e-05	0.844938
ENDOD1	endonuclease domain containing 1 [Source:HGNC Symbol;Acc:29129]	0.00232433	0.993465	0.000239187	0.930997
EPGN	epithelial mitogen [Source:HGNC Symbol;Acc:17470]	5.84e-05	1.82731	6.26e-11	2.26908
EPSTI1	epithelial stromal interaction 1 (breast) [Source:HGNC Symbol;Acc:16465]	3.1e-41	4.77218	4.85e-77	5.64973
ERAP1	endoplasmic reticulum aminopeptidase 1 [Source:HGNC Symbol;Acc:18173]	0.000450625	1.01372	5.79e-09	1.2761
EREG	epiregulin [Source:HGNC Symbol;Acc:3443]	0.000265012	1.43795	0.000103134	1.22951
ERVK3-1	endogenous retrovirus group K3, member 1 [Source:HGNC Symbol;Acc:30466]	0.00911595	0.844783	0.00305875	0.745241
ETNK2	ethanolamine kinase 2 [Source:HGNC Symbol;Acc:25575]	0.0129216	-0.775701	0.0170453	-0.592294
ETV7	ets variant 7 [Source:HGNC Symbol;Acc:18160]	9.47e-28	4.89661	5.89e-40	5.46504
EXOC3L1	exocyst complex component 3-like 1 [Source:HGNC Symbol;Acc:27540]	1.24e-05	2.49695	1.13e-07	2.53247
FAM105A	family with sequence similarity 105, member A [Source:HGNC Symbol;Acc:25629]	0.016838	-1.24957	0.011855	-1.10072
FAM110C	family with sequence similarity 110, member C [Source:HGNC Symbol;Acc:33340]	0.00665831	-0.837931	0.00151331	-0.753563
FAM120C	family with sequence similarity 120C [Source:HGNC Symbol;Acc:16949]	0.0200771	0.921627	0.00816783	0.79974
FAM122C	family with sequence similarity 122C [Source:HGNC Symbol;Acc:25202]	0.000427499	1.67279	3.54e-07	1.88374
FAM131A	family with sequence similarity 131, member A [Source:HGNC Symbol;Acc:28308]	0.0167908	-0.617287	8.99e-05	-0.750922
FAM171A1	family with sequence similarity 171, member A1 [Source:HGNC Symbol;Acc:23522]	4.88e-06	-1.13639	7.97e-16	-1.57093
FAM171A2	family with sequence similarity 171, member A2 [Source:HGNC Symbol;Acc:30480]	0.0326681	-1.80833	0.00195525	-1.98673
FAM172A	family with sequence similarity 172, member A [Source:HGNC Symbol;Acc:25365]	1.75e-06	-0.933143	7.25e-11	-1.03224
FAM173B	family with sequence similarity 173, member B [Source:HGNC Symbol;Acc:27029]	0.0282504	-0.858432	8.2e-06	-1.23756
FAM177B	family with sequence similarity 177, member B [Source:HGNC Symbol;Acc:34395]	0.0118023	1.90555	4.45e-09	3.52558
FAM198B	family with sequence similarity 198, member B [Source:HGNC Symbol;Acc:25312]	0.00326067	-1.12639	0.00361065	-0.881307
FAM210B	family with sequence similarity 210, member B [Source:HGNC Symbol;Acc:16102]	0.0103971	-0.638189	0.000181166	-0.698364
FAM212B	family with sequence similarity 212, member B [Source:HGNC Symbol;Acc:28045]	0.0350067	-1.08067	0.0020991	-1.14973
FAM26E	family with sequence similarity 26, member E [Source:HGNC Symbol;Acc:21568]	0.0490893	1.57753	0.000108883	2.21941
FAM46A	family with sequence similarity 46, member A [Source:HGNC Symbol;Acc:18345]	9.86e-17	2.54249	7.67e-25	2.56937
FAM46C	family with sequence similarity 46, member C [Source:HGNC Symbol;Acc:24712]	0.0490954	1.49598	0.0179414	1.40288
FAM49A	family with sequence similarity 49, member A [Source:HGNC Symbol;Acc:25373]	0.0015035	-0.967936	2.39e-05	-1.13969
FAM65B	family with sequence similarity 65, member B [Source:HGNC Symbol;Acc:13872]	0.000773136	4.29971	0.00329686	3.09495
FANK1	fibronectin type III and ankyrin repeat domains 1 [Source:HGNC Symbol;Acc:23527]	0.0478748	-0.831258	0.0255576	-0.759339
FBXO17	F-box protein 17 [Source:HGNC Symbol;Acc:18754]	0.00128186	-0.897701	0.000460918	-0.773764
FBXO27	F-box protein 27 [Source:HGNC Symbol;Acc:18753]	1.27e-05	-1.13587	0.000177824	-0.755843
FBXO39	F-box protein 39 [Source:HGNC Symbol;Acc:28565]	0.00113154	3.03571	0.0167935	1.95533
FBXO6	F-box protein 6 [Source:HGNC Symbol;Acc:13585]	5.73e-19	2.87277	4.09e-24	2.73562
FGD2	FYVE, RhoGEF and PH domain containing 2 [Source:HGNC Symbol;Acc:3664]	2.86e-08	4.52409	4.57e-06	3.02364
FGF2	fibroblast growth factor 2 (basic) [Source:HGNC Symbol;Acc:3676]	0.0316395	1.29664	0.000193936	1.63031
FGFR2	fibroblast growth factor receptor 2 [Source:HGNC Symbol;Acc:3689]	1.92e-05	-1.62895	1.12e-13	-2.15961
FHL3	four and a half LIM domains 3 [Source:HGNC Symbol;Acc:3704]	0.0238927	0.819399	0.000510122	0.933002
FITM2	fat storage-inducing transmembrane protein 2 [Source:HGNC Symbol;Acc:16135]	0.000165864	-1.1789	0.00532194	-0.728912
FMR1	fragile X mental retardation 1 [Source:HGNC Symbol;Acc:3775]	1.54e-07	0.995065	2.34e-12	1.07254
FNDC3A	fibronectin type III domain containing 3A [Source:HGNC Symbol;Acc:20296]	0.0051347	0.634212	1.51e-06	0.804518
FOXN2	forkhead box N2 [Source:HGNC Symbol;Acc:5281]	0.00267119	0.803229	7.16e-07	0.988559
FRMD3	FERM domain containing 3 [Source:HGNC Symbol;Acc:24125]	0.0456335	1.90029	0.00501947	2.08365
FSIP1	fibrous sheath interacting protein 1 [Source:HGNC Symbol;Acc:21674]	0.0314456	1.11661	5.24e-05	1.58252
FYTTD1	forty-two-three domain containing 1 [Source:HGNC Symbol;Acc:25407]	3.55e-07	0.81406	5.33e-13	0.92226
GABRE	gamma-aminobutyric acid (GABA) A receptor, epsilon [Source:HGNC Symbol;Acc:4085]	0.0261664	0.827705	4.2e-05	1.06996
GALM	galactose mutarotase (aldose 1-epimerase) [Source:HGNC Symbol;Acc:24063]	0.016283	2.01437	7.85e-06	2.7276
GALNT11	UDP-N-acetyl-alpha-D-galactosamine:polypeptide N-acetylgalactosaminyltransferase 11 (GalNAc-T11) [Source:HGNC Symbol;Acc:19875]	1.86e-07	-0.764616	5.07e-08	-0.656927
GAMT	guanidinoacetate N-methyltransferase [Source:HGNC Symbol;Acc:4136]	5.85e-05	-1.42004	1.01e-13	-2.16443
GANC	glucosidase, alpha; neutral C [Source:HGNC Symbol;Acc:4139]	0.00235721	0.730903	1.11e-05	0.795219
GBP1	guanylate binding protein 1, interferon-inducible [Source:HGNC Symbol;Acc:4182]	1.48e-13	3.29503	8.74e-28	3.97965
GBP1P1	guanylate binding protein 1, interferon-inducible pseudogene 1 [Source:HGNC Symbol;Acc:39561]	3.43e-15	3.78854	1.01e-23	4.14189
GBP2	guanylate binding protein 2, interferon-inducible [Source:HGNC Symbol;Acc:4183]	0.000167523	2.07445	1.29e-11	2.92281
GBP4	guanylate binding protein 4 [Source:HGNC Symbol;Acc:20480]	9.36e-16	5.59778	3.96e-30	6.61779
GBP5	guanylate binding protein 5 [Source:HGNC Symbol;Acc:19895]	1.4e-29	5.74717	8.55e-46	6.25428
GCA	grancalcin, EF-hand calcium binding protein [Source:HGNC Symbol;Acc:15990]	5.15e-05	1.44608	4.13e-07	1.45003
GCH1	GTP cyclohydrolase 1 [Source:HGNC Symbol;Acc:4193]	6.91e-05	1.73456	4.64e-11	2.20845
GCNT4	glucosaminyl (N-acetyl) transferase 4, core 2 [Source:HGNC Symbol;Acc:17973]	0.0346588	0.760896	0.00865673	0.713058
GLRX	glutaredoxin (thioltransferase) [Source:HGNC Symbol;Acc:4330]	0.0462943	0.907351	0.00361656	0.973758
GMPR	guanosine monophosphate reductase [Source:HGNC Symbol;Acc:4376]	5.21e-19	6.81913	1.05e-24	8.1432
GNB4	guanine nucleotide binding protein (G protein), beta polypeptide 4 [Source:HGNC Symbol;Acc:20731]	6.67e-06	1.03788	5.85e-08	1.00215
GNG5	guanine nucleotide binding protein (G protein), gamma 5 [Source:HGNC Symbol;Acc:4408]	6.63e-08	0.603038	6.09e-11	0.596451
GOLM1	golgi membrane protein 1 [Source:HGNC Symbol;Acc:15451]	2.07e-09	1.28033	3.19e-18	1.49387
GPATCH11	G patch domain containing 11 [Source:HGNC Symbol;Acc:26768]	0.000509987	-1.28781	6.44e-05	-1.1459
GPBP1	GC-rich promoter binding protein 1 [Source:HGNC Symbol;Acc:29520]	5.18e-07	0.719247	1.08e-09	0.708659
GPR125	G protein-coupled receptor 125 [Source:HGNC Symbol;Acc:13839]	0.00070689	-0.761751	2.04e-07	-0.882848
GPR137B	G protein-coupled receptor 137B [Source:HGNC Symbol;Acc:11862]	0.0109516	-0.591525	2.93e-05	-0.746258
GPR180	G protein-coupled receptor 180 [Source:HGNC Symbol;Acc:28899]	0.000179488	0.677989	5.37e-06	0.644713
GRINA	glutamate receptor, ionotropic, N-methyl D-aspartate-associated protein 1 (glutamate binding) [Source:HGNC Symbol;Acc:4589]	2.44e-07	0.825402	2.13e-14	0.97307
GSAP	gamma-secretase activating protein [Source:HGNC Symbol;Acc:28042]	0.0348847	1.06382	3.18e-05	1.49284
GSDMD	gasdermin D [Source:HGNC Symbol;Acc:25697]	6.18e-08	1.41524	1.53e-11	1.4255
GTF2E2	general transcription factor IIE, polypeptide 2, beta 34kDa [Source:HGNC Symbol;Acc:4651]	3.46e-07	0.79775	1.65e-06	0.630756
GTPBP1	GTP binding protein 1 [Source:HGNC Symbol;Acc:4669]	3.46e-17	1.39173	4.52e-27	1.47675
GTPBP2	GTP binding protein 2 [Source:HGNC Symbol;Acc:4670]	9.04e-15	0.891725	1.45e-28	1.04921
H2AFV	H2A histone family, member V [Source:HGNC Symbol;Acc:20664]	0.00292077	-0.758497	2.08e-05	-0.815443
HADH	hydroxyacyl-CoA dehydrogenase [Source:HGNC Symbol;Acc:4799]	0.00476908	-0.689818	0.00016624	-0.699183
HAPLN3	hyaluronan and proteoglycan link protein 3 [Source:HGNC Symbol;Acc:21446]	0.00127757	0.967074	0.00071084	0.793866
HCAR3	hydroxycarboxylic acid receptor 3 [Source:HGNC Symbol;Acc:16824]	5.57e-06	1.87691	2.89e-06	1.67285
HCP5	HLA complex P5 (non-protein coding) [Source:HGNC Symbol;Acc:21659]	5e-07	2.33402	2.44e-15	3.00989
HDAC9	histone deacetylase 9 [Source:HGNC Symbol;Acc:14065]	0.0200103	0.813922	0.00504403	0.750331
HDX	highly divergent homeobox [Source:HGNC Symbol;Acc:26411]	0.00927141	0.988378	4.51e-08	1.52552
HELZ2	helicase with zinc finger 2, transcriptional coactivator [Source:HGNC Symbol;Acc:30021]	1.05e-90	4.11672	4.94e-142	4.36586
HERC5	HECT and RLD domain containing E3 ubiquitin protein ligase 5 [Source:HGNC Symbol;Acc:24368]	9.95e-48	6.60668	1e-69	7.1615
HERC6	HECT and RLD domain containing E3 ubiquitin protein ligase family member 6 [Source:HGNC Symbol;Acc:26072]	7.29e-86	4.2065	2.68e-162	4.93699
HES4	hes family bHLH transcription factor 4 [Source:HGNC Symbol;Acc:24149]	4.79e-15	1.88063	2.53e-18	1.81968
HEXDC	hexosaminidase (glycosyl hydrolase family 20, catalytic domain) containing [Source:HGNC Symbol;Acc:26307]	0.000231844	1.31548	4.13e-07	1.4098
HIRA	histone cell cycle regulator [Source:HGNC Symbol;Acc:4916]	7.01e-11	1.16299	2.53e-09	0.890426
HIST2H2AA3	histone cluster 2, H2aa3 [Source:HGNC Symbol;Acc:4736]	0.00982606	1.46079	1.64e-05	1.81721
HIST2H2AA4	histone cluster 2, H2aa4 [Source:HGNC Symbol;Acc:29668]	0.00768785	1.71606	0.000143338	1.86161
HIST2H2AC	histone cluster 2, H2ac [Source:HGNC Symbol;Acc:4738]	0.0121268	1.45492	2.29e-05	1.92496
HK2	hexokinase 2 [Source:HGNC Symbol;Acc:4923]	5.25e-06	0.915894	4.56e-06	0.758722
HLA-B	major histocompatibility complex, class I, B [Source:HGNC Symbol;Acc:4932]	0.000121852	1.90174	1.45e-15	2.95318
HLA-F	major histocompatibility complex, class I, F [Source:HGNC Symbol;Acc:4963]	3.98e-06	3.58593	2.99e-08	3.51213
HOMER2	homer homolog 2 (Drosophila) [Source:HGNC Symbol;Acc:17513]	0.0240793	-1.25909	0.000607638	-1.41952
HPSE	heparanase [Source:HGNC Symbol;Acc:5164]	0.000306097	2.23692	0.000303139	1.67276
HRASLS2	HRAS-like suppressor 2 [Source:HGNC Symbol;Acc:17824]	1.15e-05	4.48858	3.96e-07	4.14597
HS6ST1	heparan sulfate 6-O-sulfotransferase 1 [Source:HGNC Symbol;Acc:5201]	0.0288975	-0.763995	0.00392146	-0.751624
HSD17B14	hydroxysteroid (17-beta) dehydrogenase 14 [Source:HGNC Symbol;Acc:23238]	0.0241023	-1.16304	0.0164418	-0.972755
HSF2BP	heat shock transcription factor 2 binding protein [Source:HGNC Symbol;Acc:5226]	0.0207341	-0.925156	0.00278374	-0.876208
HSH2D	hematopoietic SH2 domain containing [Source:HGNC Symbol;Acc:24920]	3.21e-23	5.06489	1.56e-31	4.97236
HSPA1B	heat shock 70kDa protein 1B [Source:HGNC Symbol;Acc:5233]	0.00702248	0.706726	0.00029448	0.755187
IDO1	indoleamine 2,3-dioxygenase 1 [Source:HGNC Symbol;Acc:6059]	1.87e-09	4.95501	8.57e-13	4.9092
IER2	immediate early response 2 [Source:HGNC Symbol;Acc:28871]	1.75e-06	0.863773	4.97e-08	0.796994
IFFO2	intermediate filament family orphan 2 [Source:HGNC Symbol;Acc:27006]	0.00281204	-1.00207	8.21e-07	-1.2304
IFI16	interferon, gamma-inducible protein 16 [Source:HGNC Symbol;Acc:5395]	4.77e-32	1.66869	1.58e-56	1.86716
IFI27	interferon, alpha-inducible protein 27 [Source:HGNC Symbol;Acc:5397]	4.67e-13	3.39194	2.1e-69	6.7869
IFI35	interferon-induced protein 35 [Source:HGNC Symbol;Acc:5399]	9.14e-41	5.1699	1.3e-61	5.40721
IFI44	interferon-induced protein 44 [Source:HGNC Symbol;Acc:16938]	3.14e-72	4.65585	1.59e-139	5.68987
IFI44L	interferon-induced protein 44-like [Source:HGNC Symbol;Acc:17817]	1.41e-21	6.20122	5.99e-44	7.58839
IFI6	interferon, alpha-inducible protein 6 [Source:HGNC Symbol;Acc:4054]	3.25e-36	5.17546	3.21e-96	7.27395
IFIH1	interferon induced with helicase C domain 1 [Source:HGNC Symbol;Acc:18873]	3.83e-45	4.39759	2.7e-85	5.13578
IFIT1	interferon-induced protein with tetratricopeptide repeats 1 [Source:HGNC Symbol;Acc:5407]	5.15e-41	7.52953	2.46e-70	8.3835
IFIT2	interferon-induced protein with tetratricopeptide repeats 2 [Source:HGNC Symbol;Acc:5409]	3.27e-48	6.96955	3.62e-80	7.61775
IFIT3	interferon-induced protein with tetratricopeptide repeats 3 [Source:HGNC Symbol;Acc:5411]	2.61e-64	6.02397	1.12e-109	6.67881
IFIT5	interferon-induced protein with tetratricopeptide repeats 5 [Source:HGNC Symbol;Acc:13328]	1.74e-27	2.23281	1.53e-58	2.77972
IFITM1	interferon induced transmembrane protein 1 [Source:HGNC Symbol;Acc:5412]	4.49e-70	4.18174	7.89e-138	5.15063
IFITM2	interferon induced transmembrane protein 2 [Source:HGNC Symbol;Acc:5413]	3.51e-21	2.67572	1.44e-43	3.24512
IFITM3	interferon induced transmembrane protein 3 [Source:HGNC Symbol;Acc:5414]	1.42e-17	1.95194	4.51e-45	2.63419
IFNB1	interferon, beta 1, fibroblast [Source:HGNC Symbol;Acc:5434]	5.34e-09	6.87062	4.41e-08	5.78579
IFNL1	interferon, lambda 1 [Source:HGNC Symbol;Acc:18363]	3.5e-10	7.24483	8.69e-08	5.76038
IFNL2	interferon, lambda 2 [Source:HGNC Symbol;Acc:18364]	7.05e-08	7.03852	9.82e-06	5.06006
IFNL3	interferon, lambda 3 [Source:HGNC Symbol;Acc:18365]	1.09e-06	7.54352	6.26e-06	6.07851
IFT81	intraflagellar transport 81 homolog (Chlamydomonas) [Source:HGNC Symbol;Acc:14313]	6.27e-05	-0.802511	4.19e-05	-0.64956
IFT88	intraflagellar transport 88 homolog (Chlamydomonas) [Source:HGNC Symbol;Acc:20606]	0.00737354	-0.74206	0.000638247	-0.701854
IGFBP4	insulin-like growth factor binding protein 4 [Source:HGNC Symbol;Acc:5473]	0.0455253	0.640096	0.00129456	0.746079
IKBKE	inhibitor of kappa light polypeptide gene enhancer in B-cells, kinase epsilon [Source:HGNC Symbol;Acc:14552]	1.99e-06	1.27755	3.2e-08	1.20327
IL15RA	interleukin 15 receptor, alpha [Source:HGNC Symbol;Acc:5978]	3.18e-19	2.36241	6.42e-23	2.20481
IL18R1	interleukin 18 receptor 1 [Source:HGNC Symbol;Acc:5988]	0.000259556	1.16289	4.74e-12	1.69924
IL1RN	interleukin 1 receptor antagonist [Source:HGNC Symbol;Acc:6000]	0.000259614	1.6103	0.000176002	1.33809
IL22RA1	interleukin 22 receptor, alpha 1 [Source:HGNC Symbol;Acc:13700]	1.37e-08	2.88789	1.74e-08	2.2823
IL36G	interleukin 36, gamma [Source:HGNC Symbol;Acc:15741]	0.0107451	2.04981	0.0105413	1.62775
IL4I1	interleukin 4 induced 1 [Source:HGNC Symbol;Acc:19094]	0.000207293	5.17481	1.51e-05	4.42816
IL6	interleukin 6 (interferon, beta 2) [Source:HGNC Symbol;Acc:6018]	0.000206042	2.70216	0.0102067	1.63393
IL7	interleukin 7 [Source:HGNC Symbol;Acc:6023]	0.00993787	1.94212	0.000295068	2.26874
IL7R	interleukin 7 receptor [Source:HGNC Symbol;Acc:6024]	0.00648354	1.65124	1.5e-06	2.13154
IL8	interleukin 8 [Source:HGNC Symbol;Acc:6025]	0.0233869	1.27706	0.00127683	1.34737
INTS12	integrator complex subunit 12 [Source:HGNC Symbol;Acc:25067]	0.000299463	0.820061	4.37e-05	0.740997
IRAK2	interleukin-1 receptor-associated kinase 2 [Source:HGNC Symbol;Acc:6113]	1.86e-07	1.1602	1.72e-12	1.26095
IRAK3	interleukin-1 receptor-associated kinase 3 [Source:HGNC Symbol;Acc:17020]	0.0221826	1.05612	6.33e-05	1.33359
IRF1	interferon regulatory factor 1 [Source:HGNC Symbol;Acc:6116]	1.34e-06	1.7908	8.18e-13	2.1069
IRF2	interferon regulatory factor 2 [Source:HGNC Symbol;Acc:6117]	1.71e-09	1.0169	2.9e-12	0.971977
IRF7	interferon regulatory factor 7 [Source:HGNC Symbol;Acc:6122]	8.39e-105	4.76274	6.66e-151	5.05431
IRF9	interferon regulatory factor 9 [Source:HGNC Symbol;Acc:6131]	1.25e-09	1.66935	5.23e-11	1.49871
ISG15	ISG15 ubiquitin-like modifier [Source:HGNC Symbol;Acc:4053]	3.16e-104	6.28043	2.43e-174	7.06604
ISG20	interferon stimulated exonuclease gene 20kDa [Source:HGNC Symbol;Acc:6130]	1.13e-29	3.80338	2.87e-32	3.31631
ISYNA1	inositol-3-phosphate synthase 1 [Source:HGNC Symbol;Acc:29821]	0.00328999	-1.04579	6.17e-05	-1.12395
ITGA5	integrin, alpha 5 (fibronectin receptor, alpha polypeptide) [Source:HGNC Symbol;Acc:6141]	0.00222257	0.799951	2.65e-08	1.07182
ITM2B	integral membrane protein 2B [Source:HGNC Symbol;Acc:6174]	0.00066992	0.591848	4.26e-08	0.721048
JADE2	jade family PHD finger 2 [Source:HGNC Symbol;Acc:22984]	4.7e-13	1.48047	7.4e-14	1.27452
JAG2	jagged 2 [Source:HGNC Symbol;Acc:6189]	0.033344	-0.927495	0.000261748	-1.13718
JAK2	Janus kinase 2 [Source:HGNC Symbol;Acc:6192]	3.82e-09	1.45555	1.09e-13	1.50292
JPH1	junctophilin 1 [Source:HGNC Symbol;Acc:14201]	0.00497218	-1.00058	1.89e-06	-1.30571
JUNB	jun B proto-oncogene [Source:HGNC Symbol;Acc:6205]	0.00128455	0.795503	1.36e-05	0.826547
KAT2B	K(lysine) acetyltransferase 2B [Source:HGNC Symbol;Acc:8638]	0.0146528	0.837729	0.0161727	0.655693
KBTBD11	kelch repeat and BTB (POZ) domain containing 11 [Source:HGNC Symbol;Acc:29104]	0.0337926	-1.1886	0.00559603	-1.09737
KBTBD8	kelch repeat and BTB (POZ) domain containing 8 [Source:HGNC Symbol;Acc:30691]	0.0360699	0.724075	1.34e-09	1.42902
KCNQ5	potassium voltage-gated channel, KQT-like subfamily, member 5 [Source:HGNC Symbol;Acc:6299]	0.0337719	0.621868	0.000523944	0.699478
KCNT2	potassium channel, subfamily T, member 2 [Source:HGNC Symbol;Acc:18866]	0.0169032	2.79431	5.46e-05	4.602
KCTD14	potassium channel tetramerization domain containing 14 [Source:HGNC Symbol;Acc:23295]	0.0307102	1.05676	0.00330537	1.12164
KCTD7	potassium channel tetramerization domain containing 7 [Source:HGNC Symbol;Acc:21957]	0.00479301	-0.873852	0.00357014	-0.730628
KDM7A	lysine (K)-specific demethylase 7A [Source:HGNC Symbol;Acc:22224]	0.0257391	0.610881	2.76e-07	0.97031
KIAA0226	KIAA0226 [Source:HGNC Symbol;Acc:28991]	0.00102246	1.06381	8.84e-06	1.11155
KIAA0754	KIAA0754 [Source:HGNC Symbol;Acc:29111]	0.00365937	-0.61488	3.86e-08	-0.933479
KIAA1033	KIAA1033 [Source:HGNC Symbol;Acc:29174]	2.45e-11	0.842925	1.7e-19	0.933306
KIAA1161	KIAA1161 [Source:HGNC Symbol;Acc:19918]	0.0139509	-0.692281	0.000802573	-0.705519
KIAA1551	KIAA1551 [Source:HGNC Symbol;Acc:25559]	0.00663549	0.636242	1.89e-06	0.80994
KIF6	kinesin family member 6 [Source:HGNC Symbol;Acc:21202]	0.0426798	2.24184	0.0041703	2.39639
KLF4	Kruppel-like factor 4 (gut) [Source:HGNC Symbol;Acc:6348]	2.95e-06	1.31545	6.14e-06	1.06138
KLHDC7B	kelch domain containing 7B [Source:HGNC Symbol;Acc:25145]	9.4e-07	4.1933	8.99e-06	3.72987
KLHL13	kelch-like family member 13 [Source:HGNC Symbol;Acc:22931]	0.0281418	-1.2113	0.00836647	-1.04703
KLHL24	kelch-like family member 24 [Source:HGNC Symbol;Acc:25947]	0.0113906	-0.735252	0.00474349	-0.65445
KREMEN2	kringle containing transmembrane protein 2 [Source:HGNC Symbol;Acc:18797]	0.0177667	-1.89737	0.00546214	-1.7282
KRT15	keratin 15 [Source:HGNC Symbol;Acc:6421]	0.0109758	-1.23667	1.65e-07	-1.81767
KRT6B	keratin 6B [Source:HGNC Symbol;Acc:6444]	0.000133723	1.70629	2.97e-10	2.14901
KRT75	keratin 75 [Source:HGNC Symbol;Acc:24431]	0.00985541	2.11294	0.00226248	1.9524
KYNU	kynureninase [Source:HGNC Symbol;Acc:6469]	4.93e-08	0.975461	8.86e-23	1.3851
L2HGDH	L-2-hydroxyglutarate dehydrogenase [Source:HGNC Symbol;Acc:20499]	0.000571576	0.893883	0.00182867	0.645157
LAMP3	lysosomal-associated membrane protein 3 [Source:HGNC Symbol;Acc:14582]	1.18e-24	6.06964	1.46e-43	6.89796
LAP3	leucine aminopeptidase 3 [Source:HGNC Symbol;Acc:18449]	3.55e-37	3.14642	1.43e-53	3.19103
LAP3P2	leucine aminopeptidase 3 pseudogene 2 [Source:HGNC Symbol;Acc:42365]	1.44e-08	3.67666	4.44e-09	3.15128
LDLRAP1	low density lipoprotein receptor adaptor protein 1 [Source:HGNC Symbol;Acc:18640]	0.00128101	-0.662478	4.76e-06	-0.723898
LGALS3BP	lectin, galactoside-binding, soluble, 3 binding protein [Source:HGNC Symbol;Acc:6564]	6.11e-20	1.66976	8.48e-36	1.8821
LGALS9	lectin, galactoside-binding, soluble, 9 [Source:HGNC Symbol;Acc:6570]	3.15e-27	4.8581	3.08e-49	5.82238
LGMN	legumain [Source:HGNC Symbol;Acc:9472]	1.19e-08	1.86254	3.83e-15	2.06629
LGMNP1	legumain pseudogene 1 [Source:HGNC Symbol;Acc:23079]	0.00225679	2.81262	0.00116302	2.00773
LIFR	leukemia inhibitory factor receptor alpha [Source:HGNC Symbol;Acc:6597]	0.00833492	1.42362	7.41e-05	1.60672
LINC00623	long intergenic non-protein coding RNA 623 [Source:HGNC Symbol;Acc:44252]	0.0234804	0.761325	9.83e-05	0.968928
LINC00641	long intergenic non-protein coding RNA 641 [Source:HGNC Symbol;Acc:27511]	0.00457339	-0.908053	0.00531027	-0.702031
LINC00704	long intergenic non-protein coding RNA 704 [Source:HGNC Symbol;Acc:44678]	0.0100926	-1.50098	2.85e-11	-2.69087
LIPA	lipase A, lysosomal acid, cholesterol esterase [Source:HGNC Symbol;Acc:6617]	0.0456014	0.679322	0.0018915	0.767072
LMO2	LIM domain only 2 (rhombotin-like 1) [Source:HGNC Symbol;Acc:6642]	1.58e-08	3.56289	3.47e-11	3.37491
LNPEP	leucyl/cystinyl aminopeptidase [Source:HGNC Symbol;Acc:6656]	2.23e-09	0.760006	1.02e-10	0.67774
LRP2	low density lipoprotein receptor-related protein 2 [Source:HGNC Symbol;Acc:6694]	2.92e-05	5.20648	1.18e-06	4.88402
LRRC20	leucine rich repeat containing 20 [Source:HGNC Symbol;Acc:23421]	0.012759	-0.98995	0.000635649	-0.975335
LRRC6	leucine rich repeat containing 6 [Source:HGNC Symbol;Acc:16725]	0.0486111	-1.33569	0.0190876	-1.19036
LUCAT1	lung cancer associated transcript 1 (non-protein coding) [Source:HGNC Symbol;Acc:48498]	0.0225798	1.86214	4.49e-05	2.50117
LY6E	lymphocyte antigen 6 complex, locus E [Source:HGNC Symbol;Acc:6727]	1.74e-98	2.91699	2.41e-164	3.18176
LYN	v-yes-1 Yamaguchi sarcoma viral related oncogene homolog [Source:HGNC Symbol;Acc:6735]	0.00137845	0.731744	8.12e-09	0.986201
LYRM7	LYR motif containing 7 [Source:HGNC Symbol;Acc:28072]	0.0281418	-0.620339	0.000187832	-0.751644
LYSMD2	LysM, putative peptidoglycan-binding, domain containing 2 [Source:HGNC Symbol;Acc:28571]	3.03e-08	1.67519	1.67e-08	1.43964
MAN1A1	mannosidase, alpha, class 1A, member 1 [Source:HGNC Symbol;Acc:6821]	0.0417506	1.10417	0.000239187	1.41947
MAP2	microtubule-associated protein 2 [Source:HGNC Symbol;Acc:6839]	0.0044008	1.40656	0.000128591	1.43825
MASTL	microtubule associated serine/threonine kinase-like [Source:HGNC Symbol;Acc:19042]	1.61e-06	1.57174	1.55e-08	1.47982
MB21D1	Mab-21 domain containing 1 [Source:HGNC Symbol;Acc:21367]	0.000153617	1.12639	8.99e-06	1.0193
METTL8	methyltransferase like 8 [Source:HGNC Symbol;Acc:25856]	0.00809776	-0.650921	2.25e-05	-0.757181
MFSD12	major facilitator superfamily domain containing 12 [Source:HGNC Symbol;Acc:28299]	1.66e-08	1.11041	4.61e-09	0.969679
MID2	midline 2 [Source:HGNC Symbol;Acc:7096]	0.0103859	0.711109	6.32e-06	0.91548
MITF	microphthalmia-associated transcription factor [Source:HGNC Symbol;Acc:7105]	0.0122407	-0.787603	4.22e-05	-1.0845
MLKL	mixed lineage kinase domain-like [Source:HGNC Symbol;Acc:26617]	2.2e-17	2.09197	2.87e-22	1.97614
MMP13	matrix metallopeptidase 13 (collagenase 3) [Source:HGNC Symbol;Acc:7159]	8.77e-06	5.50662	5.58e-10	6.15217
MOB3C	MOB kinase activator 3C [Source:HGNC Symbol;Acc:29800]	2.33e-11	1.49984	4.49e-16	1.49144
MORN4	MORN repeat containing 4 [Source:HGNC Symbol;Acc:24001]	0.0261664	-0.660237	0.000674012	-0.753799
MOV10	Mov10, Moloney leukemia virus 10, homolog (mouse) [Source:HGNC Symbol;Acc:7200]	1.31e-16	1.84401	2.23e-21	1.75603
MPP7	membrane protein, palmitoylated 7 (MAGUK p55 subfamily member 7) [Source:HGNC Symbol;Acc:26542]	0.0261664	-0.757469	0.000364961	-0.902386
MRGPRX3	MAS-related GPR, member X3 [Source:HGNC Symbol;Acc:17980]	0.00607059	2.56706	0.0486139	1.52765
MTATP6P1	mitochondrially encoded ATP synthase 6 pseudogene 1 [Source:HGNC Symbol;Acc:44575]	0.00086502	-0.676031	2.5e-06	-0.733785
MTMR11	myotubularin related protein 11 [Source:HGNC Symbol;Acc:24307]	0.0410365	0.943753	0.00240771	1.02677
MTURN	maturin, neural progenitor differentiation regulator homolog (Xenopus) [Source:HGNC Symbol;Acc:25457]	0.000868634	-1.11919	5.93e-08	-1.36441
MUC15	mucin 15, cell surface associated [Source:HGNC Symbol;Acc:14956]	0.000225402	3.14285	0.00219733	2.17228
MX1	myxovirus (influenza virus) resistance 1, interferon-inducible protein p78 (mouse) [Source:HGNC Symbol;Acc:7532]	3.84e-42	5.62994	1.79e-98	7.34449
MX2	myxovirus (influenza virus) resistance 2 (mouse) [Source:HGNC Symbol;Acc:7533]	1.1e-66	6.90319	3.15e-117	8.41435
MXD1	MAX dimerization protein 1 [Source:HGNC Symbol;Acc:6761]	0.0118747	0.88446	0.000135922	0.995824
MYCBP2	MYC binding protein 2, E3 ubiquitin protein ligase [Source:HGNC Symbol;Acc:23386]	1.33e-12	1.01322	2.71e-18	1.02478
MYCL	v-myc avian myelocytomatosis viral oncogene lung carcinoma derived homolog [Source:HGNC Symbol;Acc:7555]	0.000551358	-1.41861	0.0167805	-0.859402
MYD88	myeloid differentiation primary response 88 [Source:HGNC Symbol;Acc:7562]	2.17e-19	2.17671	2.99e-30	2.28976
N4BP1	NEDD4 binding protein 1 [Source:HGNC Symbol;Acc:29850]	3.97e-22	1.22603	9.14e-35	1.30242
NADK	NAD kinase [Source:HGNC Symbol;Acc:29831]	3.69e-06	0.798773	4.96e-10	0.859073
NAGK	N-acetylglucosamine kinase [Source:HGNC Symbol;Acc:17174]	0.016838	0.699138	0.000356737	0.775301
NAMPT	nicotinamide phosphoribosyltransferase [Source:HGNC Symbol;Acc:30092]	0.0106613	0.866675	8.63e-06	1.10051
NAMPTL	nicotinamide phosphoribosyltransferase-like [Source:HGNC Symbol;Acc:17633]	0.00764278	0.861147	1.18e-05	1.05067
NAPA	N-ethylmaleimide-sensitive factor attachment protein, alpha [Source:HGNC Symbol;Acc:7641]	4.84e-14	1.35347	9.99e-26	1.54809
NBN	nibrin [Source:HGNC Symbol;Acc:7652]	2.42e-10	1.02239	1.42e-14	1.00937
NCKAP5	NCK-associated protein 5 [Source:HGNC Symbol;Acc:29847]	0.0180076	-1.23706	0.000390797	-1.35866
NCOA7	nuclear receptor coactivator 7 [Source:HGNC Symbol;Acc:21081]	1.25e-13	2.00462	3e-21	2.12274
NDUFA9	NADH dehydrogenase (ubiquinone) 1 alpha subcomplex, 9, 39kDa [Source:HGNC Symbol;Acc:7693]	7.63e-07	0.781269	7.51e-12	0.846397
NEURL3	neuralized E3 ubiquitin protein ligase 3 [Source:HGNC Symbol;Acc:25162]	0.0261664	2.0994	5.89e-05	3.6567
NFE2L3	nuclear factor, erythroid 2-like 3 [Source:HGNC Symbol;Acc:7783]	2.89e-09	1.39918	1.51e-21	1.796
NFKBIA	nuclear factor of kappa light polypeptide gene enhancer in B-cells inhibitor, alpha [Source:HGNC Symbol;Acc:7797]	1.29e-05	1.09306	4.03e-11	1.29714
NFKBIZ	nuclear factor of kappa light polypeptide gene enhancer in B-cells inhibitor, zeta [Source:HGNC Symbol;Acc:29805]	0.0155173	0.679081	6.29e-06	0.915556
NINJ1	ninjurin 1 [Source:HGNC Symbol;Acc:7824]	0.0416368	1.03015	0.000292753	1.31188
NKX3-1	NK3 homeobox 1 [Source:HGNC Symbol;Acc:7838]	0.00140274	1.38818	0.000965626	1.15443
NLRC5	NLR family, CARD domain containing 5 [Source:HGNC Symbol;Acc:29933]	7.98e-18	3.64677	1.43e-32	4.2156
NMI	N-myc (and STAT) interactor [Source:HGNC Symbol;Acc:7854]	3.14e-20	2.67083	6.89e-41	3.24278
NMT2	N-myristoyltransferase 2 [Source:HGNC Symbol;Acc:7858]	0.0258712	-0.615129	0.00407666	-0.612004
NOD1	nucleotide-binding oligomerization domain containing 1 [Source:HGNC Symbol;Acc:16390]	0.000651698	0.98327	1.47e-06	1.03656
NR1D1	nuclear receptor subfamily 1, group D, member 1 [Source:HGNC Symbol;Acc:7962]	0.0287865	0.710598	0.00741261	0.678076
NRP1	neuropilin 1 [Source:HGNC Symbol;Acc:8004]	0.000377615	0.774461	0.000136132	0.667229
NT5C2	5'-nucleotidase, cytosolic II [Source:HGNC Symbol;Acc:8022]	7.4e-07	0.951771	2.16e-09	0.933345
NT5C3A	5'-nucleotidase, cytosolic IIIA [Source:HGNC Symbol;Acc:17820]	6.26e-32	3.38533	5.26e-45	3.38517
NT5C3AP1	5'-nucleotidase, cytosolic IIIA pseudogene 1 [Source:HGNC Symbol;Acc:18530]	1.75e-24	3.39963	6.77e-28	3.09957
NT5DC2	5'-nucleotidase domain containing 2 [Source:HGNC Symbol;Acc:25717]	0.000109107	-1.39899	8.18e-11	-1.79463
NT5E	5'-nucleotidase, ecto (CD73) [Source:HGNC Symbol;Acc:8021]	1.96e-12	1.22533	5.98e-25	1.45649
NUB1	negative regulator of ubiquitin-like proteins 1 [Source:HGNC Symbol;Acc:17623]	1.34e-12	1.66649	1.44e-15	1.56383
NUDCD1	NudC domain containing 1 [Source:HGNC Symbol;Acc:24306]	1.06e-09	1.22602	7.1e-14	1.23344
NUDT3	nudix (nucleoside diphosphate linked moiety X)-type motif 3 [Source:HGNC Symbol;Acc:8050]	0.00216794	-0.636334	4.37e-05	-0.652578
NUPR1	nuclear protein, transcriptional regulator, 1 [Source:HGNC Symbol;Acc:29990]	4.11e-06	3.35475	9.12e-12	3.94103
OAF	OAF homolog (Drosophila) [Source:HGNC Symbol;Acc:28752]	2.54e-06	0.9355	4.72e-08	0.904215
OAS1	2'-5'-oligoadenylate synthetase 1, 40/46kDa [Source:HGNC Symbol;Acc:8086]	3.21e-70	5.90426	3.43e-122	6.73319
OAS2	2'-5'-oligoadenylate synthetase 2, 69/71kDa [Source:HGNC Symbol;Acc:8087]	1.12e-49	4.93939	4.64e-97	5.86537
OAS3	2'-5'-oligoadenylate synthetase 3, 100kDa [Source:HGNC Symbol;Acc:8088]	1.37e-36	4.8494	1.01e-59	5.23526
OASL	2'-5'-oligoadenylate synthetase-like [Source:HGNC Symbol;Acc:8090]	6.55e-66	8.08946	3.03e-93	8.33038
ODF3B	outer dense fiber of sperm tails 3B [Source:HGNC Symbol;Acc:34388]	1.48e-25	2.87295	1.1e-50	3.72179
OGFR	opioid growth factor receptor [Source:HGNC Symbol;Acc:15768]	1.55e-19	1.64997	2.71e-34	1.85259
OPTN	optineurin [Source:HGNC Symbol;Acc:17142]	1.68e-05	1.02807	2.17e-09	1.12841
ORAI2	ORAI calcium release-activated calcium modulator 2 [Source:HGNC Symbol;Acc:21667]	0.00281331	-0.916773	0.000537045	-0.828745
OTUD4	OTU domain containing 4 [Source:HGNC Symbol;Acc:24949]	2.97e-07	0.593183	1.53e-11	0.626715
OVOL1	ovo-like zinc finger 1 [Source:HGNC Symbol;Acc:8525]	0.00196381	1.93931	7.19e-05	1.98431
P2RX4	purinergic receptor P2X, ligand-gated ion channel, 4 [Source:HGNC Symbol;Acc:8535]	0.0255503	0.86798	0.00976474	0.835242
PALLD	palladin, cytoskeletal associated protein [Source:HGNC Symbol;Acc:17068]	0.0382755	-0.672587	0.0161727	-0.594242
PANK1	pantothenate kinase 1 [Source:HGNC Symbol;Acc:8598]	0.0182714	-1.04193	0.00587365	-0.916716
PANX1	pannexin 1 [Source:HGNC Symbol;Acc:8599]	4.6e-07	0.856353	8.69e-09	0.794517
PARP10	poly (ADP-ribose) polymerase family, member 10 [Source:HGNC Symbol;Acc:25895]	7.31e-39	2.38972	2.26e-65	2.64879
PARP12	poly (ADP-ribose) polymerase family, member 12 [Source:HGNC Symbol;Acc:21919]	3.28e-64	2.91558	8.81e-101	3.08521
PARP14	poly (ADP-ribose) polymerase family, member 14 [Source:HGNC Symbol;Acc:29232]	3.09e-69	3.21635	8.04e-124	3.64445
PARP4	poly (ADP-ribose) polymerase family, member 4 [Source:HGNC Symbol;Acc:271]	7.77e-07	0.928305	1.94e-08	0.85988
PARP4P2	poly (ADP-ribose) polymerase family, member 4 pseudogene 2 [Source:HGNC Symbol;Acc:37760]	0.0101956	0.942775	0.000178541	1.01681
PARP8	poly (ADP-ribose) polymerase family, member 8 [Source:HGNC Symbol;Acc:26124]	6.76e-06	1.27835	1.61e-06	1.11469
PARP9	poly (ADP-ribose) polymerase family, member 9 [Source:HGNC Symbol;Acc:24118]	1.17e-51	3.16573	2e-88	3.50995
PATL1	protein associated with topoisomerase II homolog 1 (yeast) [Source:HGNC Symbol;Acc:26721]	6.75e-12	0.963656	3.5e-16	0.944836
PBX1	pre-B-cell leukemia homeobox 1 [Source:HGNC Symbol;Acc:8632]	0.015623	-0.666031	0.0017489	-0.652413
PCBP4	poly(rC) binding protein 4 [Source:HGNC Symbol;Acc:8652]	0.0204921	-0.754813	0.00679257	-0.690586
PCDH17	protocadherin 17 [Source:HGNC Symbol;Acc:14267]	2.09e-05	3.96886	3.71e-07	5.41896
PCDHGB4	protocadherin gamma subfamily B, 4 [Source:HGNC Symbol;Acc:8711]	0.0140457	-1.28941	0.00382282	-1.11989
PCGF5	polycomb group ring finger 5 [Source:HGNC Symbol;Acc:28264]	1.04e-05	1.51858	1.56e-11	1.82576
PCYOX1	prenylcysteine oxidase 1 [Source:HGNC Symbol;Acc:20588]	6.84e-08	-0.852738	2.21e-07	-0.679393
PDCD1LG2	programmed cell death 1 ligand 2 [Source:HGNC Symbol;Acc:18731]	0.00389586	1.1273	3.31e-05	1.24171
PDCD4	programmed cell death 4 (neoplastic transformation inhibitor) [Source:HGNC Symbol;Acc:8763]	0.0350152	-0.590706	0.0038855	-0.602046
PDE5A	phosphodiesterase 5A, cGMP-specific [Source:HGNC Symbol;Acc:8784]	0.0132233	-0.983108	0.000240168	-1.11702
PDGFRL	platelet-derived growth factor receptor-like [Source:HGNC Symbol;Acc:8805]	0.00873998	2.29367	8.75e-07	4.34333
PDZD2	PDZ domain containing 2 [Source:HGNC Symbol;Acc:18486]	2.68e-23	2.40747	2.56e-37	2.58105
PELI1	pellino E3 ubiquitin protein ligase 1 [Source:HGNC Symbol;Acc:8827]	0.000231844	0.997669	0.000190622	0.816402
PHACTR4	phosphatase and actin regulator 4 [Source:HGNC Symbol;Acc:25793]	6.18e-08	1.19717	3.24e-09	1.08028
PHF11	PHD finger protein 11 [Source:HGNC Symbol;Acc:17024]	1.08e-33	1.65426	2.05e-65	2.00785
PHLDB1	pleckstrin homology-like domain, family B, member 1 [Source:HGNC Symbol;Acc:23697]	0.0412952	-0.686692	0.00832397	-0.656294
PHTF2	putative homeodomain transcription factor 2 [Source:HGNC Symbol;Acc:13411]	0.0154542	-0.647221	3.07e-05	-0.805448
PI4K2B	phosphatidylinositol 4-kinase type 2 beta [Source:HGNC Symbol;Acc:18215]	1.35e-08	1.26372	1.48e-09	1.10469
PIK3AP1	phosphoinositide-3-kinase adaptor protein 1 [Source:HGNC Symbol;Acc:30034]	1.16e-05	4.19745	0.000287778	2.82723
PIK3R2	phosphoinositide-3-kinase, regulatory subunit 2 (beta) [Source:HGNC Symbol;Acc:8980]	0.0194723	-0.916959	0.0294982	-0.612369
PITPNM3	PITPNM family member 3 [Source:HGNC Symbol;Acc:21043]	0.0144299	-0.972766	0.000130043	-1.11251
PLA2G12A	phospholipase A2, group XIIA [Source:HGNC Symbol;Acc:18554]	0.00121009	-0.766643	4.76e-06	-0.82553
PLAC8	placenta-specific 8 [Source:HGNC Symbol;Acc:19254]	0.0138046	2.5881	0.00451606	2.35336
PLAUR	plasminogen activator, urokinase receptor [Source:HGNC Symbol;Acc:9053]	1.73e-05	1.42726	1.09e-07	1.41386
PLEKHA4	pleckstrin homology domain containing, family A (phosphoinositide binding specific) member 4 [Source:HGNC Symbol;Acc:14339]	1.76e-21	3.86032	1.68e-25	3.55803
PLEKHG7	pleckstrin homology domain containing, family G (with RhoGef domain) member 7 [Source:HGNC Symbol;Acc:33829]	0.00156854	2.28725	0.00197231	1.92593
PLEKHH1	pleckstrin homology domain containing, family H (with MyTH4 domain) member 1 [Source:HGNC Symbol;Acc:17733]	0.00188426	0.915489	6.37e-11	1.5043
PLSCR1	phospholipid scramblase 1 [Source:HGNC Symbol;Acc:9092]	7.53e-108	3.28237	1.03e-179	3.60834
PMAIP1	phorbol-12-myristate-13-acetate-induced protein 1 [Source:HGNC Symbol;Acc:9108]	2.56e-07	2.32005	4.74e-14	2.70441
PML	promyelocytic leukemia [Source:HGNC Symbol;Acc:9113]	1.97e-19	2.0819	9.47e-39	2.47783
PNPT1	polyribonucleotide nucleotidyltransferase 1 [Source:HGNC Symbol;Acc:23166]	2.52e-46	2.79098	7.4e-62	2.71079
PNRC1	proline-rich nuclear receptor coactivator 1 [Source:HGNC Symbol;Acc:17278]	0.0379728	0.670345	0.000281151	0.842087
POMGNT2	protein O-linked mannose N-acetylglucosaminyltransferase 2 (beta 1,4-) [Source:HGNC Symbol;Acc:25902]	0.0002957	1.14301	2.06e-10	1.55049
PORCN	porcupine homolog (Drosophila) [Source:HGNC Symbol;Acc:17652]	0.0021115	-0.608512	2.51e-08	-0.808959
PPM1J	protein phosphatase, Mg2+/Mn2+ dependent, 1J [Source:HGNC Symbol;Acc:20785]	4.3e-05	1.815	0.000596706	1.26044
PPM1K	protein phosphatase, Mg2+/Mn2+ dependent, 1K [Source:HGNC Symbol;Acc:25415]	2.27e-31	2.58822	1.71e-46	2.67789
PPP1R14C	protein phosphatase 1, regulatory (inhibitor) subunit 14C [Source:HGNC Symbol;Acc:14952]	0.000803347	-0.966325	2.06e-10	-1.355
PQLC3	PQ loop repeat containing 3 [Source:HGNC Symbol;Acc:28503]	0.0237529	-0.71037	0.00138691	-0.716319
PRADC1	protease-associated domain containing 1 [Source:HGNC Symbol;Acc:16047]	0.00304077	-0.952703	0.0012495	-0.778684
PRDM1	PR domain containing 1, with ZNF domain [Source:HGNC Symbol;Acc:9346]	1.97e-05	1.29906	7.96e-10	1.46536
PRKAR2A	protein kinase, cAMP-dependent, regulatory, type II, alpha [Source:HGNC Symbol;Acc:9391]	0.0001271	-0.663221	6.6e-09	-0.773494
PRKD2	protein kinase D2 [Source:HGNC Symbol;Acc:17293]	4.07e-15	1.26846	1.63e-19	1.21054
PROCR	protein C receptor, endothelial [Source:HGNC Symbol;Acc:9452]	0.01564	0.956555	0.000698513	0.98684
PRR15	proline rich 15 [Source:HGNC Symbol;Acc:22310]	0.00426779	2.22845	4.96e-05	2.427
PRRT2	proline-rich transmembrane protein 2 [Source:HGNC Symbol;Acc:30500]	0.014052	2.22412	0.00013347	2.62642
PSD3	pleckstrin and Sec7 domain containing 3 [Source:HGNC Symbol;Acc:19093]	0.00096802	-0.730744	6.92e-09	-0.961698
PSMA3	proteasome (prosome, macropain) subunit, alpha type, 3 [Source:HGNC Symbol;Acc:9532]	3.86e-06	0.626812	4.37e-10	0.674585
PSMA4	proteasome (prosome, macropain) subunit, alpha type, 4 [Source:HGNC Symbol;Acc:9533]	2.01e-05	0.730125	1.38e-07	0.720952
PSMA6	proteasome (prosome, macropain) subunit, alpha type, 6 [Source:HGNC Symbol;Acc:9535]	4.11e-06	1.0905	4.45e-06	0.894549
PSMA6P1	proteasome (prosome, macropain) subunit, alpha type, 6 pseudogene 1 [Source:HGNC Symbol;Acc:17460]	0.000500924	0.981147	1.83e-06	1.05238
PSMB10	proteasome (prosome, macropain) subunit, beta type, 10 [Source:HGNC Symbol;Acc:9538]	0.000310133	1.35908	3.18e-08	1.63252
PSMB9	proteasome (prosome, macropain) subunit, beta type, 9 [Source:HGNC Symbol;Acc:9546]	0.00682275	3.46654	0.000726271	3.08841
PSME1	proteasome (prosome, macropain) activator subunit 1 (PA28 alpha) [Source:HGNC Symbol;Acc:9568]	2.04e-15	1.15625	5.12e-31	1.39107
PSME2	proteasome (prosome, macropain) activator subunit 2 (PA28 beta) [Source:HGNC Symbol;Acc:9569]	9.95e-17	1.45009	4.75e-31	1.67072
PSME2P2	proteasome activator subunit 2 pseudogene 2 [Source:HGNC Symbol;Acc:30160]	0.000996116	1.90227	4.53e-06	2.14502
PTPRA	protein tyrosine phosphatase, receptor type, A [Source:HGNC Symbol;Acc:9664]	0.00169609	0.660338	3.35e-06	0.741399
PVRL2	poliovirus receptor-related 2 (herpesvirus entry mediator B) [Source:HGNC Symbol;Acc:9707]	3.6e-05	1.0605	5.65e-08	1.10454
PYCR1	pyrroline-5-carboxylate reductase 1 [Source:HGNC Symbol;Acc:9721]	0.0060155	-1.06779	0.00763522	-0.82405
RAB11FIP4	RAB11 family interacting protein 4 (class II) [Source:HGNC Symbol;Acc:30267]	0.00495863	-0.927922	2.44e-09	-1.46351
RAB40B	RAB40B, member RAS oncogene family [Source:HGNC Symbol;Acc:18284]	0.000818265	-1.27954	2.18e-05	-1.32765
RAB4A	RAB4A, member RAS oncogene family [Source:HGNC Symbol;Acc:9781]	0.000649706	-0.681352	1.06e-10	-0.955479
RAB8B	RAB8B, member RAS oncogene family [Source:HGNC Symbol;Acc:30273]	0.00157697	0.767994	9.88e-06	0.823049
RABEPK	Rab9 effector protein with kelch motifs [Source:HGNC Symbol;Acc:16896]	0.0242123	-0.646523	0.000546328	-0.689452
RABGAP1L	RAB GTPase activating protein 1-like [Source:HGNC Symbol;Acc:24663]	1.05e-09	1.61621	1.57e-10	1.4047
RAD9A	RAD9 homolog A (S. pombe) [Source:HGNC Symbol;Acc:9827]	0.00381696	1.21011	0.00174012	1.04038
RARRES3	retinoic acid receptor responder (tazarotene induced) 3 [Source:HGNC Symbol;Acc:9869]	0.0145565	1.80657	0.000153952	2.07902
RASGRP3	RAS guanyl releasing protein 3 (calcium and DAG-regulated) [Source:HGNC Symbol;Acc:14545]	2.73e-19	5.36907	1.04e-23	5.66384
RBCK1	RanBP-type and C3HC4-type zinc finger containing 1 [Source:HGNC Symbol;Acc:15864]	1.35e-14	1.31379	1.22e-19	1.29035
RBM11	RNA binding motif protein 11 [Source:HGNC Symbol;Acc:9897]	0.000149008	2.7386	2.3e-05	2.78886
RBM43	RNA binding motif protein 43 [Source:HGNC Symbol;Acc:24790]	1.19e-08	1.64901	5.85e-18	2.022
RBMS2	RNA binding motif, single stranded interacting protein 2 [Source:HGNC Symbol;Acc:9909]	4.11e-06	1.1601	1.86e-08	1.13793
RET	ret proto-oncogene [Source:HGNC Symbol;Acc:9967]	1.2e-07	3.33836	1.69e-08	3.05559
RGCC	regulator of cell cycle [Source:HGNC Symbol;Acc:20369]	0.00675378	-1.51615	1.16e-08	-2.67774
RGMB	repulsive guidance molecule family member b [Source:HGNC Symbol;Acc:26896]	0.000361681	1.33893	9.75e-05	1.17114
RGMB-AS1	RGMB antisense RNA 1 [Source:HGNC Symbol;Acc:48666]	0.00408761	2.08494	0.00578414	1.60838
RHBDF2	rhomboid 5 homolog 2 (Drosophila) [Source:HGNC Symbol;Acc:20788]	0.00336755	0.772666	0.000537045	0.711256
RHOBTB2	Rho-related BTB domain containing 2 [Source:HGNC Symbol;Acc:18756]	0.0318712	-0.603888	0.000440372	-0.715817
RICTOR	RPTOR independent companion of MTOR, complex 2 [Source:HGNC Symbol;Acc:28611]	2.6e-24	1.16753	6.69e-35	1.18411
RIMS2	regulating synaptic membrane exocytosis 2 [Source:HGNC Symbol;Acc:17283]	2.68e-06	2.41965	4.96e-05	1.72605
RIPK1	receptor (TNFRSF)-interacting serine-threonine kinase 1 [Source:HGNC Symbol;Acc:10019]	0.00157697	0.643296	8.06e-05	0.623383
RIPK2	receptor-interacting serine-threonine kinase 2 [Source:HGNC Symbol;Acc:10020]	1.61e-06	1.36669	6.69e-10	1.4244
RIPK3	receptor-interacting serine-threonine kinase 3 [Source:HGNC Symbol;Acc:10021]	0.0014788	0.912688	1.02e-10	1.37654
RND3	Rho family GTPase 3 [Source:HGNC Symbol;Acc:671]	2.41e-06	1.11204	1.88e-06	0.930817
RNF114	ring finger protein 114 [Source:HGNC Symbol;Acc:13094]	4.29e-20	1.53883	1.01e-36	1.76704
RNF125	ring finger protein 125, E3 ubiquitin protein ligase [Source:HGNC Symbol;Acc:21150]	0.0164958	-1.26346	0.0373628	-0.851612
RNF149	ring finger protein 149 [Source:HGNC Symbol;Acc:23137]	0.000774775	0.618495	2.75e-05	0.605785
RNF175	ring finger protein 175 [Source:HGNC Symbol;Acc:27735]	0.00066992	2.21182	4.09e-09	3.00975
RNF19B	ring finger protein 19B [Source:HGNC Symbol;Acc:26886]	4.4e-05	1.22859	1.06e-07	1.2645
RNF213	ring finger protein 213 [Source:HGNC Symbol;Acc:14539]	3.04e-39	3.20608	7.35e-56	3.22234
RNF31	ring finger protein 31 [Source:HGNC Symbol;Acc:16031]	9.35e-09	0.849803	6.75e-16	0.957112
ROR1	receptor tyrosine kinase-like orphan receptor 1 [Source:HGNC Symbol;Acc:10256]	0.0212948	-1.20476	0.0338619	-0.966965
RPS6KC1	ribosomal protein S6 kinase, 52kDa, polypeptide 1 [Source:HGNC Symbol;Acc:10439]	0.00481033	0.666479	9.09e-08	0.911924
RRBP1	ribosome binding protein 1 [Source:HGNC Symbol;Acc:10448]	1.31e-07	0.783827	1.46e-11	0.809339
RSAD2	radical S-adenosyl methionine domain containing 2 [Source:HGNC Symbol;Acc:30908]	1.75e-80	9.01067	3.74e-128	10.1281
RTP4	receptor (chemosensory) transporter protein 4 [Source:HGNC Symbol;Acc:23992]	6.9e-15	4.22872	1.66e-18	4.19763
S1PR3	sphingosine-1-phosphate receptor 3 [Source:HGNC Symbol;Acc:3167]	0.00288647	1.14214	0.0123653	0.789423
SAMD9	sterile alpha motif domain containing 9 [Source:HGNC Symbol;Acc:1348]	1.66e-35	3.76894	1.89e-60	4.14622
SAMD9L	sterile alpha motif domain containing 9-like [Source:HGNC Symbol;Acc:1349]	5.33e-34	4.35172	8.02e-66	5.15521
SAMHD1	SAM domain and HD domain 1 [Source:HGNC Symbol;Acc:15925]	4.53e-63	4.0885	9.74e-109	4.55423
SAT1	spermidine/spermine N1-acetyltransferase 1 [Source:HGNC Symbol;Acc:10540]	0.00193708	0.637089	3.44e-07	0.784263
SCARB2	scavenger receptor class B, member 2 [Source:HGNC Symbol;Acc:1665]	5.51e-11	1.34174	4.49e-20	1.52359
SCLT1	sodium channel and clathrin linker 1 [Source:HGNC Symbol;Acc:26406]	1.66e-07	1.65123	8.84e-06	1.17026
SCO2	SCO2 cytochrome c oxidase assembly protein [Source:HGNC Symbol;Acc:10604]	2.95e-16	2.04133	3.36e-27	2.24413
SDC2	syndecan 2 [Source:HGNC Symbol;Acc:10659]	0.012903	-1.17742	0.000221066	-1.34417
SECTM1	secreted and transmembrane 1 [Source:HGNC Symbol;Acc:10707]	4.3e-13	3.95588	2.96e-25	4.65472
SEMA3D	sema domain, immunoglobulin domain (Ig), short basic domain, secreted, (semaphorin) 3D [Source:HGNC Symbol;Acc:10726]	0.000138975	3.41691	1.5e-06	4.07469
2005-09-01	septin 5 [Source:HGNC Symbol;Acc:9164]	0.000632782	-1.76602	0.000758282	-1.41592
SERPINB1	serpin peptidase inhibitor, clade B (ovalbumin), member 1 [Source:HGNC Symbol;Acc:3311]	0.0218632	0.950604	1.23e-05	1.2902
SESN1	sestrin 1 [Source:HGNC Symbol;Acc:21595]	0.0115556	-0.697389	0.00488291	-0.595883
SESN3	sestrin 3 [Source:HGNC Symbol;Acc:23060]	0.00144108	-1.16871	3.27e-05	-1.16292
SH3PXD2A	SH3 and PX domains 2A [Source:HGNC Symbol;Acc:23664]	0.0476985	-0.612658	0.0015402	-0.706087
SHISA5	shisa family member 5 [Source:HGNC Symbol;Acc:30376]	4.5e-13	0.755512	2.4e-24	0.874535
SIDT1	SID1 transmembrane family, member 1 [Source:HGNC Symbol;Acc:25967]	0.000714771	1.98305	2.2e-05	1.96646
SIRPB2	signal-regulatory protein beta 2 [Source:HGNC Symbol;Acc:16247]	0.0216006	1.16735	1.82e-05	1.54493
SIX1	SIX homeobox 1 [Source:HGNC Symbol;Acc:10887]	0.00102766	0.862388	1.25e-06	0.979526
SLC15A3	solute carrier family 15 (oligopeptide transporter), member 3 [Source:HGNC Symbol;Acc:18068]	2.14e-20	4.91096	4.89e-29	5.37337
SLC16A1	solute carrier family 16 (monocarboxylate transporter), member 1 [Source:HGNC Symbol;Acc:10922]	0.00100559	0.633627	1.04e-05	0.653845
SLC16A4	solute carrier family 16, member 4 [Source:HGNC Symbol;Acc:10925]	5.81e-05	1.22509	3.39e-11	1.564
SLC18B1	solute carrier family 18, subfamily B, member 1 [Source:HGNC Symbol;Acc:21573]	8.03e-07	0.769711	6.7e-12	0.849063
SLC25A10	solute carrier family 25 (mitochondrial carrier; dicarboxylate transporter), member 10 [Source:HGNC Symbol;Acc:10980]	0.00190162	-0.989735	0.000372205	-0.829807
SLC25A28	solute carrier family 25 (mitochondrial iron transporter), member 28 [Source:HGNC Symbol;Acc:23472]	3.25e-25	1.92132	6.44e-48	2.26779
SLC25A30	solute carrier family 25, member 30 [Source:HGNC Symbol;Acc:27371]	2.28e-05	0.695687	1.01e-07	0.695115
SLC25A37	solute carrier family 25 (mitochondrial iron transporter), member 37 [Source:HGNC Symbol;Acc:29786]	3.32e-05	0.678874	3.33e-10	0.799464
SLC26A2	solute carrier family 26 (anion exchanger), member 2 [Source:HGNC Symbol;Acc:10994]	0.0441033	-0.848481	0.00892056	-0.817302
SLC2A11	solute carrier family 2 (facilitated glucose transporter), member 11 [Source:HGNC Symbol;Acc:14239]	0.0281418	-0.918511	0.0386748	-0.699716
SLC2A12	solute carrier family 2 (facilitated glucose transporter), member 12 [Source:HGNC Symbol;Acc:18067]	0.0222151	1.40714	0.00133898	1.49492
SLC39A10	solute carrier family 39 (zinc transporter), member 10 [Source:HGNC Symbol;Acc:20861]	0.033344	-0.63541	0.00189109	-0.682362
SLC39A8	solute carrier family 39 (zinc transporter), member 8 [Source:HGNC Symbol;Acc:20862]	0.000818265	1.14275	3.14e-11	1.67242
SLC8A1	solute carrier family 8 (sodium/calcium exchanger), member 1 [Source:HGNC Symbol;Acc:11068]	0.00772247	1.66627	0.00294463	1.44641
SLFN12	schlafen family member 12 [Source:HGNC Symbol;Acc:25500]	7.83e-06	1.17188	5.03e-11	1.36668
SLFN5	schlafen family member 5 [Source:HGNC Symbol;Acc:28286]	2.7e-07	1.12957	3.2e-16	1.4146
SMARCA5	SWI/SNF related, matrix associated, actin dependent regulator of chromatin, subfamily a, member 5 [Source:HGNC Symbol;Acc:11101]	1.93e-10	1.04143	7.07e-17	1.11053
SMCHD1	structural maintenance of chromosomes flexible hinge domain containing 1 [Source:HGNC Symbol;Acc:29090]	1.02e-10	1.23526	2.02e-11	1.06696
SMTNL1	smoothelin-like 1 [Source:HGNC Symbol;Acc:32394]	8.03e-05	4.22168	3.6e-08	5.46709
SNCA	synuclein, alpha (non A4 component of amyloid precursor) [Source:HGNC Symbol;Acc:11138]	0.0141169	-0.866065	0.00224785	-0.813073
SNCG	synuclein, gamma (breast cancer-specific protein 1) [Source:HGNC Symbol;Acc:11141]	0.00011001	-0.970658	3.85e-06	-0.916148
SNHG14	small nucleolar RNA host gene 14 (non-protein coding) [Source:HGNC Symbol;Acc:37462]	0.00214246	-0.818884	0.00111984	-0.681542
SNX6	sorting nexin 6 [Source:HGNC Symbol;Acc:14970]	5.15e-06	0.628235	1.05e-10	0.703695
SOCS1	suppressor of cytokine signaling 1 [Source:HGNC Symbol;Acc:19383]	9.19e-05	2.92727	1.18e-06	2.98747
SOCS3	suppressor of cytokine signaling 3 [Source:HGNC Symbol;Acc:19391]	0.00176898	0.938447	3.52e-07	1.17288
SOD2	superoxide dismutase 2, mitochondrial [Source:HGNC Symbol;Acc:11180]	3.58e-07	2.16434	1.1e-21	3.16631
SOGA1	suppressor of glucose, autophagy associated 1 [Source:HGNC Symbol;Acc:16111]	0.0162526	-0.70813	0.000952227	-0.721806
SP100	SP100 nuclear antigen [Source:HGNC Symbol;Acc:11206]	2.9e-48	2.1702	5.78e-91	2.52289
SP110	SP110 nuclear body protein [Source:HGNC Symbol;Acc:5401]	5.87e-12	2.41928	6.74e-24	2.88463
SP140L	SP140 nuclear body protein-like [Source:HGNC Symbol;Acc:25105]	1.91e-06	1.58054	5.35e-13	1.90302
SPATA13	spermatogenesis associated 13 [Source:HGNC Symbol;Acc:23222]	0.0017696	1.19642	0.00731952	0.86693
SPATS2L	spermatogenesis associated, serine-rich 2-like [Source:HGNC Symbol;Acc:24574]	1.12e-06	0.851093	1.57e-06	0.695966
SPTBN5	spectrin, beta, non-erythrocytic 5 [Source:HGNC Symbol;Acc:15680]	0.021494	1.51122	0.00270928	1.48707
SQRDL	sulfide quinone reductase-like (yeast) [Source:HGNC Symbol;Acc:20390]	8.12e-08	0.857256	7.77e-16	1.0193
SRGAP2	SLIT-ROBO Rho GTPase activating protein 2 [Source:HGNC Symbol;Acc:19751]	1.72e-05	0.754647	4.13e-07	0.714282
SRGAP2B	SLIT-ROBO Rho GTPase activating protein 2B [Source:HGNC Symbol;Acc:35237]	0.0365632	0.673038	0.0104752	0.600636
SRGAP2C	SLIT-ROBO Rho GTPase activating protein 2C [Source:HGNC Symbol;Acc:30584]	0.00500147	0.793839	0.00289361	0.655947
ST3GAL5	ST3 beta-galactoside alpha-2,3-sialyltransferase 5 [Source:HGNC Symbol;Acc:10872]	0.0185409	-0.723502	1.36e-05	-0.961393
ST6GALNAC1	ST6 (alpha-N-acetyl-neuraminyl-2,3-beta-galactosyl-1,3)-N-acetylgalactosaminide alpha-2,6-sialyltransferase 1 [Source:HGNC Symbol;Acc:23614]	0.000821844	-0.971149	1.19e-05	-1.00205
ST6GALNAC2	ST6 (alpha-N-acetyl-neuraminyl-2,3-beta-galactosyl-1,3)-N-acetylgalactosaminide alpha-2,6-sialyltransferase 2 [Source:HGNC Symbol;Acc:10867]	0.0186544	-0.787425	1.65e-06	-1.13727
STARD4	StAR-related lipid transfer (START) domain containing 4 [Source:HGNC Symbol;Acc:18058]	0.0011307	0.724793	1.83e-06	0.81032
STARD5	StAR-related lipid transfer (START) domain containing 5 [Source:HGNC Symbol;Acc:18065]	7.27e-17	2.09902	1.79e-37	2.67874
STAT1	signal transducer and activator of transcription 1, 91kDa [Source:HGNC Symbol;Acc:11362]	6.33e-123	3.64636	1.04e-199	3.92972
STAT2	signal transducer and activator of transcription 2, 113kDa [Source:HGNC Symbol;Acc:11363]	2.32e-25	2.34661	2.52e-43	2.58656
STAT5A	signal transducer and activator of transcription 5A [Source:HGNC Symbol;Acc:11366]	0.0367321	1.13198	1.01e-06	1.86684
STC2	stanniocalcin 2 [Source:HGNC Symbol;Acc:11374]	0.00917036	0.925138	0.015653	0.692245
STMN1	stathmin 1 [Source:HGNC Symbol;Acc:6510]	0.000133723	-0.952516	1.29e-08	-1.09488
STOML1	stomatin (EPB72)-like 1 [Source:HGNC Symbol;Acc:14560]	0.000387622	1.18322	1.03e-06	1.27489
STOX2	storkhead box 2 [Source:HGNC Symbol;Acc:25450]	0.00176013	-1.39678	0.00876564	-1.04473
STS	steroid sulfatase (microsomal), isozyme S [Source:HGNC Symbol;Acc:11425]	0.0258124	1.0844	0.00083158	1.19584
STX11	syntaxin 11 [Source:HGNC Symbol;Acc:11429]	0.0165078	1.93442	0.000414899	2.33837
STX17	syntaxin 17 [Source:HGNC Symbol;Acc:11432]	2.07e-05	0.722595	5.45e-08	0.737947
SUMF1	sulfatase modifying factor 1 [Source:HGNC Symbol;Acc:20376]	0.00137224	-0.676455	1e-07	-0.842167
SUSD4	sushi domain containing 4 [Source:HGNC Symbol;Acc:25470]	0.00169609	2.00379	3.89e-05	1.96968
SYNPO2	synaptopodin 2 [Source:HGNC Symbol;Acc:17732]	1.87e-05	2.90835	3.26e-07	2.87145
SYTL1	synaptotagmin-like 1 [Source:HGNC Symbol;Acc:15584]	0.0307102	-1.04606	0.0101774	-0.93806
SYTL2	synaptotagmin-like 2 [Source:HGNC Symbol;Acc:15585]	0.0104492	-0.909469	2.17e-08	-1.50391
TAGAP	T-cell activation RhoGTPase activating protein [Source:HGNC Symbol;Acc:15669]	0.0091685	2.77741	0.00181201	2.35354
TAPBP	TAP binding protein (tapasin) [Source:HGNC Symbol;Acc:11566]	5.36e-08	1.042	2.89e-15	1.20813
TAPBPL	TAP binding protein-like [Source:HGNC Symbol;Acc:30683]	0.0151922	1.03068	4.76e-06	1.40217
TCF4	transcription factor 4 [Source:HGNC Symbol;Acc:11634]	0.00640899	0.825759	5.22e-05	0.914016
TCF7	transcription factor 7 (T-cell specific, HMG-box) [Source:HGNC Symbol;Acc:11639]	0.0123052	-1.48684	0.00244968	-1.34523
TDRD7	tudor domain containing 7 [Source:HGNC Symbol;Acc:30831]	9.46e-28	2.78963	1.77e-50	3.23883
TENM2	teneurin transmembrane protein 2 [Source:HGNC Symbol;Acc:29943]	0.00953816	-1.4079	0.000303294	-1.46889
TGFBR1	transforming growth factor, beta receptor 1 [Source:HGNC Symbol;Acc:11772]	0.00691052	-0.796655	0.000965626	-0.750187
TGM1	transglutaminase 1 [Source:HGNC Symbol;Acc:11777]	0.0141169	1.73795	2.37e-06	2.38783
THEMIS2	thymocyte selection associated family member 2 [Source:HGNC Symbol;Acc:16839]	1.04e-26	2.81488	3.73e-49	3.26814
THSD1	thrombospondin, type I, domain containing 1 [Source:HGNC Symbol;Acc:17754]	9.19e-05	1.70481	2.08e-06	1.63622
TICAM1	toll-like receptor adaptor molecule 1 [Source:HGNC Symbol;Acc:18348]	0.0022913	0.694215	6.17e-06	0.788144
TIMM21	translocase of inner mitochondrial membrane 21 homolog (yeast) [Source:HGNC Symbol;Acc:25010]	0.00276907	-0.792684	5.38e-05	-0.805994
TINF2	TERF1 (TRF1)-interacting nuclear factor 2 [Source:HGNC Symbol;Acc:11824]	0.0121268	1.25212	8.74e-06	1.61047
TLDC2	TBC/LysM-associated domain containing 2 [Source:HGNC Symbol;Acc:16112]	8.19e-08	3.81319	5.81e-10	4.62503
TLE4	transducin-like enhancer of split 4 (E(sp1) homolog, Drosophila) [Source:HGNC Symbol;Acc:11840]	8.56e-06	1.22283	1.11e-07	1.17979
TLK2	tousled-like kinase 2 [Source:HGNC Symbol;Acc:11842]	1.84e-11	0.91068	4.48e-10	0.715955
TLR2	toll-like receptor 2 [Source:HGNC Symbol;Acc:11848]	8.91e-10	3.06913	2.53e-19	3.62184
TLR3	toll-like receptor 3 [Source:HGNC Symbol;Acc:11849]	9.84e-13	2.56837	1.06e-25	3.09064
TMC7	transmembrane channel-like 7 [Source:HGNC Symbol;Acc:23000]	0.00665831	-0.704481	0.00212232	-0.588951
TMCC2	transmembrane and coiled-coil domain family 2 [Source:HGNC Symbol;Acc:24239]	0.00114914	-1.31397	5.31e-06	-1.49894
TMEM106A	transmembrane protein 106A [Source:HGNC Symbol;Acc:28288]	0.000148993	1.82146	4.15e-07	1.90266
TMEM107	transmembrane protein 107 [Source:HGNC Symbol;Acc:28128]	0.0260351	-0.744316	2.9e-05	-1.01303
TMEM110	transmembrane protein 110 [Source:HGNC Symbol;Acc:30526]	0.0147766	0.835706	0.00349106	0.803569
TMEM123	transmembrane protein 123 [Source:HGNC Symbol;Acc:30138]	5.83e-12	0.931726	3.95e-19	0.990908
TMEM140	transmembrane protein 140 [Source:HGNC Symbol;Acc:21870]	1.18e-17	2.71315	3.34e-22	2.61168
TMEM168	transmembrane protein 168 [Source:HGNC Symbol;Acc:25826]	5.38e-07	-0.79808	2.4e-11	-0.838041
TMEM171	transmembrane protein 171 [Source:HGNC Symbol;Acc:27031]	4.25e-05	1.94899	3.72e-10	2.35185
TMEM229B	transmembrane protein 229B [Source:HGNC Symbol;Acc:20130]	1.5e-06	2.35691	5.81e-10	2.51179
TMEM256	transmembrane protein 256 [Source:HGNC Symbol;Acc:28618]	0.0091685	-0.684405	0.0017188	-0.631778
TMEM27	transmembrane protein 27 [Source:HGNC Symbol;Acc:29437]	1.57e-07	2.75588	4.53e-14	3.27244
TMEM50A	transmembrane protein 50A [Source:HGNC Symbol;Acc:30590]	0.000348014	0.661556	4.41e-12	0.957106
TMEM62	transmembrane protein 62 [Source:HGNC Symbol;Acc:26269]	8.17e-18	1.86162	6.48e-29	2.01909
TMEM63C	transmembrane protein 63C [Source:HGNC Symbol;Acc:23787]	0.0263849	-1.55251	8.31e-06	-2.39656
TMEM92	transmembrane protein 92 [Source:HGNC Symbol;Acc:26579]	0.00181116	1.19498	0.000129336	1.14172
TMTC1	transmembrane and tetratricopeptide repeat containing 1 [Source:HGNC Symbol;Acc:24099]	0.0146953	1.46805	0.000135054	1.73554
TMX1	thioredoxin-related transmembrane protein 1 [Source:HGNC Symbol;Acc:15487]	0.00031257	0.636263	2.18e-07	0.706153
TNFAIP2	tumor necrosis factor, alpha-induced protein 2 [Source:HGNC Symbol;Acc:11895]	1.73e-05	2.10923	5.64e-06	1.82243
TNFAIP3	tumor necrosis factor, alpha-induced protein 3 [Source:HGNC Symbol;Acc:11896]	5.58e-06	1.6025	4.37e-13	1.99792
TNFAIP6	tumor necrosis factor, alpha-induced protein 6 [Source:HGNC Symbol;Acc:11898]	3.11e-05	4.03605	1.06e-06	3.94225
TNFAIP8L3	tumor necrosis factor, alpha-induced protein 8-like 3 [Source:HGNC Symbol;Acc:20620]	0.0200926	1.43463	3.61e-05	1.89188
TNFRSF10D	tumor necrosis factor receptor superfamily, member 10d, decoy with truncated death domain [Source:HGNC Symbol;Acc:11907]	5.75e-45	-1.86001	2.36e-88	-2.20475
TNFSF10	tumor necrosis factor (ligand) superfamily, member 10 [Source:HGNC Symbol;Acc:11925]	2.05e-07	2.63912	1.42e-11	2.76653
TNFSF13	tumor necrosis factor (ligand) superfamily, member 13 [Source:HGNC Symbol;Acc:11928]	7.5e-05	1.5258	1.35e-12	2.2338
TNFSF13B	tumor necrosis factor (ligand) superfamily, member 13b [Source:HGNC Symbol;Acc:11929]	1.05e-15	7.32907	1.28e-20	7.15552
TNIP1	TNFAIP3 interacting protein 1 [Source:HGNC Symbol;Acc:16903]	0.000543297	0.907156	1.14e-09	1.19801
TNIP3	TNFAIP3 interacting protein 3 [Source:HGNC Symbol;Acc:19315]	0.00018113	2.88004	4.43e-05	2.54253
TOR1B	torsin family 1, member B (torsin B) [Source:HGNC Symbol;Acc:11995]	3.14e-10	1.7328	4.71e-18	1.93953
TP53INP1	tumor protein p53 inducible nuclear protein 1 [Source:HGNC Symbol;Acc:18022]	0.033344	-0.586781	0.00468828	-0.585547
TPD52L1	tumor protein D52-like 1 [Source:HGNC Symbol;Acc:12006]	0.0238535	-0.637846	0.000569022	-0.711914
TRADD	TNFRSF1A-associated via death domain [Source:HGNC Symbol;Acc:12030]	0.0024331	0.725684	8.31e-05	0.72848
TRAFD1	TRAF-type zinc finger domain containing 1 [Source:HGNC Symbol;Acc:24808]	3.49e-05	1.00768	2.17e-07	1.01161
TRANK1	tetratricopeptide repeat and ankyrin repeat containing 1 [Source:HGNC Symbol;Acc:29011]	1.2e-12	3.21013	1.88e-19	3.34648
TREX1	three prime repair exonuclease 1 [Source:HGNC Symbol;Acc:12269]	3.02e-15	2.8344	1.22e-17	2.52176
TRIB2	tribbles pseudokinase 2 [Source:HGNC Symbol;Acc:30809]	0.0091685	0.892316	0.00039332	0.919194
TRIM14	tripartite motif containing 14 [Source:HGNC Symbol;Acc:16283]	4.58e-49	2.4751	2.46e-71	2.5148
TRIM21	tripartite motif containing 21 [Source:HGNC Symbol;Acc:11312]	2.2e-40	2.21215	1.56e-63	2.34407
TRIM22	tripartite motif containing 22 [Source:HGNC Symbol;Acc:16379]	2.32e-25	2.41439	1.57e-54	2.9849
TRIM25	tripartite motif containing 25 [Source:HGNC Symbol;Acc:12932]	1.42e-41	2.20538	2.79e-65	2.33434
TRIM38	tripartite motif containing 38 [Source:HGNC Symbol;Acc:10059]	9.13e-15	1.81918	1.57e-22	1.89241
TRIM5	tripartite motif containing 5 [Source:HGNC Symbol;Acc:16276]	7.14e-20	2.08791	2.27e-36	2.37172
TRIM56	tripartite motif containing 56 [Source:HGNC Symbol;Acc:19028]	3.46e-12	1.38474	1.1e-24	1.65531
TRIM69	tripartite motif containing 69 [Source:HGNC Symbol;Acc:17857]	1.05e-25	2.83963	2.57e-46	3.28907
TTC3	tetratricopeptide repeat domain 3 [Source:HGNC Symbol;Acc:12393]	1.31e-07	-0.703237	2.39e-14	-0.809459
TTC38	tetratricopeptide repeat domain 38 [Source:HGNC Symbol;Acc:26082]	0.000340829	1.1649	4.07e-07	1.27565
TTC39B	tetratricopeptide repeat domain 39B [Source:HGNC Symbol;Acc:23704]	0.00128101	1.00346	2.55e-06	1.1215
TTLL11	tubulin tyrosine ligase-like family, member 11 [Source:HGNC Symbol;Acc:18113]	0.00555617	1.06981	8.13e-05	1.13063
TUBA1A	tubulin, alpha 1a [Source:HGNC Symbol;Acc:20766]	0.00945512	-0.848798	0.000192493	-0.912332
TXNIP	thioredoxin interacting protein [Source:HGNC Symbol;Acc:16952]	0.00544355	1.01364	0.000114609	1.06405
TYMP	thymidine phosphorylase [Source:HGNC Symbol;Acc:3148]	1.15e-39	3.2893	1.05e-94	4.32499
UBA7	ubiquitin-like modifier activating enzyme 7 [Source:HGNC Symbol;Acc:12471]	2.95e-16	3.00289	1.43e-33	3.6861
UBE2L6	ubiquitin-conjugating enzyme E2L 6 [Source:HGNC Symbol;Acc:12490]	4.87e-26	2.98848	8.14e-58	3.77984
UHRF1BP1	UHRF1 binding protein 1 [Source:HGNC Symbol;Acc:21216]	1.87e-05	1.23004	0.000416768	0.859476
UNC93B1	unc-93 homolog B1 (C. elegans) [Source:HGNC Symbol;Acc:13481]	2.52e-27	2.57821	3.4e-37	2.54193
UNC93B7	unc-93 homolog B7 pseudogene (C. elegans) [Source:HGNC Symbol;Acc:44036]	0.000290686	2.7291	2.81e-07	2.94365
USP15	ubiquitin specific peptidase 15 [Source:HGNC Symbol;Acc:12613]	2.45e-11	0.813391	1.6e-12	0.720271
USP18	ubiquitin specific peptidase 18 [Source:HGNC Symbol;Acc:12616]	1.17e-77	5.20168	9.02e-99	5.00323
USP25	ubiquitin specific peptidase 25 [Source:HGNC Symbol;Acc:12624]	1.17e-09	0.790406	1.72e-17	0.895159
USP28	ubiquitin specific peptidase 28 [Source:HGNC Symbol;Acc:12625]	0.00100503	1.02188	2.58e-05	1.01734
USP41	ubiquitin specific peptidase 41 [Source:HGNC Symbol;Acc:20070]	9.85e-31	5.02517	1.3e-39	4.82486
VAT1	vesicle amine transport 1 [Source:HGNC Symbol;Acc:16919]	2.35e-06	-0.839171	1.3e-07	-0.766166
VEGFC	vascular endothelial growth factor C [Source:HGNC Symbol;Acc:12682]	9.24e-05	1.28269	2.18e-08	1.42296
VNN3	vanin 3 [Source:HGNC Symbol;Acc:16431]	0.0237529	2.30946	0.00107793	2.53369
VSIG10L	V-set and immunoglobulin domain containing 10 like [Source:HGNC Symbol;Acc:27111]	0.0341145	1.07853	0.00352098	1.0814
VWA2	von Willebrand factor A domain containing 2 [Source:HGNC Symbol;Acc:24709]	4.8e-05	-1.45893	2.99e-07	-1.69158
WARS	tryptophanyl-tRNA synthetase [Source:HGNC Symbol;Acc:12729]	9.24e-11	2.91847	2.64e-20	3.36732
WDR63	WD repeat domain 63 [Source:HGNC Symbol;Acc:30711]	0.0380358	-1.30424	0.000104212	-1.7943
WDR66	WD repeat domain 66 [Source:HGNC Symbol;Acc:28506]	0.00333643	-0.608396	7.67e-14	-1.03174
WNT9A	wingless-type MMTV integration site family, member 9A [Source:HGNC Symbol;Acc:12778]	0.0051764	-1.33236	0.0268624	-0.910151
WRB	tryptophan rich basic protein [Source:HGNC Symbol;Acc:12790]	0.0104632	-0.615325	1.23e-05	-0.766325
XAF1	XIAP associated factor 1 [Source:HGNC Symbol;Acc:30932]	1.43e-13	5.15437	1.58e-32	6.92406
XDH	xanthine dehydrogenase [Source:HGNC Symbol;Acc:12805]	0.0263849	0.849325	0.000860087	0.936291
XRN1	5'-3' exoribonuclease 1 [Source:HGNC Symbol;Acc:30654]	5.16e-14	1.85819	6.18e-21	1.91013
YEATS2	YEATS domain containing 2 [Source:HGNC Symbol;Acc:25489]	1.43e-06	0.753205	6.75e-09	0.730888
ZBP1	Z-DNA binding protein 1 [Source:HGNC Symbol;Acc:16176]	1.66e-18	8.6511	2.71e-25	9.17172
ZBTB42	zinc finger and BTB domain containing 42 [Source:HGNC Symbol;Acc:32550]	5.33e-07	1.50228	1.89e-13	1.77655
ZBTB43	zinc finger and BTB domain containing 43 [Source:HGNC Symbol;Acc:17908]	0.000155205	0.723728	1.17e-06	0.741229
ZC3H12A	zinc finger CCCH-type containing 12A [Source:HGNC Symbol;Acc:26259]	0.00660426	0.800741	3.07e-05	0.918436
ZC3H12C	zinc finger CCCH-type containing 12C [Source:HGNC Symbol;Acc:29362]	2.78e-08	1.37921	2.77e-15	1.57869
ZC3HAV1	zinc finger CCCH-type, antiviral 1 [Source:HGNC Symbol;Acc:23721]	2.97e-10	1.29405	1.48e-18	1.46204
ZCCHC2	zinc finger, CCHC domain containing 2 [Source:HGNC Symbol;Acc:22916]	6.61e-27	1.64972	3.44e-45	1.8458
ZFP36	ZFP36 ring finger protein [Source:HGNC Symbol;Acc:12862]	0.00357774	0.928952	0.00447808	0.727322
ZFPM2	zinc finger protein, FOG family member 2 [Source:HGNC Symbol;Acc:16700]	7.7e-05	2.58074	1.38e-06	2.45434
ZFYVE26	zinc finger, FYVE domain containing 26 [Source:HGNC Symbol;Acc:20761]	0.000433878	1.19419	4.07e-09	1.51319
ZMAT3	zinc finger, matrin-type 3 [Source:HGNC Symbol;Acc:29983]	2.76e-12	-1.39883	2.06e-19	-1.47813
ZMYND15	zinc finger, MYND-type containing 15 [Source:HGNC Symbol;Acc:20997]	0.0367539	1.33836	0.00409589	1.46517
ZNF107	zinc finger protein 107 [Source:HGNC Symbol;Acc:12887]	0.000789322	1.3003	4.8e-06	1.35475
ZNF296	zinc finger protein 296 [Source:HGNC Symbol;Acc:15981]	0.00218652	1.61693	4.55e-05	1.64836
ZNF667	zinc finger protein 667 [Source:HGNC Symbol;Acc:28854]	0.00271604	-0.862021	1.89e-06	-1.12606
ZNF704	zinc finger protein 704 [Source:HGNC Symbol;Acc:32291]	4.91e-05	-1.54845	2.1e-08	-1.85018
ZNFX1	zinc finger, NFX1-type containing 1 [Source:HGNC Symbol;Acc:29271]	4.49e-20	2.25314	6e-35	2.50485
ZRSR2	zinc finger (CCCH type), RNA-binding motif and serine/arginine rich 2 [Source:HGNC Symbol;Acc:23019]	0.0464079	0.767547	0.0350575	0.639267

## Sheet: Table S6
Table S6: The enriched biological pathways for CF AECs’ antiviral responses to RV infection.
Pathway ID	Description	successes	Bonferroni	Genes
Extracellular matrix organization
R-HSA-216083	Integrin cell surface interactions	21.43	0.02514	ITGAE;ICAM5;ICAM3;ICAM1;CD47;ITGA5;ITGB6;COL13A1;COL8A1;AGRN
Adaptive Immune System (Homo sapiens)
R-HSA-1236974	ER-Phagosome pathway	119.34	5.581e-72	TAPBP;TLR2;TLR1;MYD88;HLA-F;HLA-B;HLA-A;B2M
R-HSA-1236977	Endosomal/Vacuolar pathway	37.12	5.833e-51	LNPEP;CTSS;CTSL;HLA-F;HLA-B;B2M;HLA-A
R-HSA-983169	Class I MHC mediated antigen processing & presentation	178.43	2.002e-36	ERAP1;HERC6;TRIM69;RNF19B;RNF114;RNF138;DTX3L;RNF213;TRIM69;KLHL13;ASB1;FBXL16;FBXO27;KBTBD8;KCTD7;FBXO17;FBXO17;FBXO27;TAPBP;CTSS;HSPA5;CTSL;FBXO6;TLR1;TLR2;RBCK1;HLA-F;HLA-B;HLA-A;MYD88;B2MHERC5;TRIM21;UBA7;UBE2L6;SOCS3;SOCS1;LNPEP
R-HSA-983170	Antigen Presentation: Folding, assembly and peptide loading of class I MHC	21.53	1.614e-12	ERAP1;HSPA5;TAPBP;HLA-F;HLA-B;HLA-A;B2M
R-HSA-8851680	Butyrophilin (BTN) family interactions	18.1	7.435e-12	BTN3A1;BTN3A3;BTN2A1;BTN2A2;BTN3A2;XDH
Cellular responses to external stimuli (Homo sapiens)
R-HSA-3371568	Attenuation phase	43.5	3.071e-22	HSPA2;HSPA1B;HSPA1A
R-HSA-3371497	HSP90 chaperone cycle for steroid hormone receptors (SHR)	13.09	0.0005843	DNAJA1;FKBP5;TUBA1A;HSPA1B;HSPA2;HSPA1A
Cytokine Signaling in Immune system
R-HSA-909733	Interferon alpha/beta signaling	502.39	0	IFIT3;IFIT2;IFI6;BST2;XAF1;RSAD2;ADAR;IFI27;ISG20;IFITM2;IFITM1;IFI35;IFITM3;SAMHD1;STAT2;MX1;MX2;IFIT1;USP18;IFNB1;ISG15;OAS1;OAS3;OAS2;IRF1;OASL;GBP2;IRF2;IRF9;HLA-F;HLA-B;HLA-A;IRF7;SOCS3;SOCS1;JAK1;STAT1
R-HSA-877300	Interferon gamma signaling	375.93	1.586e-179	TRIM38;GBP3;GBP1;TRIM5;TRIM22;TRIM45;GBP5;GBP4;GBP6;TRIM14;ICAM1;SP100;TRIM21;PML;TRIM25;CAMK2D;OAS1;IRF1;OASL;IRF2;IRF9;OAS3;OAS2;GBP2;JAK2;B2M;B2M;HLA-F;HLA-B;HLA-A;SOCS3;IRF7;SOCS1;JAK1;STAT1
R-HSA-913531	Interferon Signaling	204.89	2.318e-104	USP41;EIF2AK2;DDX58;TRIM14;TRIM38;GBP3;GBP1;TRIM5;TRIM22;TRIM45;GBP5;GBP4;GBP6;HERC5;IFI35;IFIT3;IFIT2;IFI6;BST2;XAF1;RSAD2;IFITM3;IFI27;ISG20;IFITM2;UBA7;UBE2L6;ADAR;SP100;IFITM1;SAMHD1;STAT2;ICAM1;TRIM21;PML;MX1;MX2;IFIT1;CAMK2D;B2M;B2M;JAK2;USP18;IFNB1;TRIM25;ISG15;OAS1;OAS3;OAS2;OASL;GBP2;IRF9;IRF1;IRF2;HLA-F;HLA-A;HLA-B;SOCS3;SOCS1;IRF7;HLA-A
R-HSA-8854691	Interleukin-20 family signaling	21.45	1.058e-14	IL22RA1;IFNL2;IFNL3;IFNL1;STAT2;STAT5A;STAT3;SOCS3;STAT1;JAK2;JAK1
R-HSA-446652	Interleukin-1 family signaling	32.77	1.397e-11	IL36G;IL36RN;IL18R1;PTPN12;IL1R2;IL1RN;CASP1;IRAK3;PELI3;PELI1;MAP3K8;S100A12;SAA1;MYD88;NFKBIA;TBK1;STAT3;RIPK2;NOD1;IRAK2;NOD2;NFKB2
R-HSA-9020702	Interleukin-1 signaling	16.7	4.155e-09	IL1RN;IL1R2;IRAK3;S100A12;PELI3;PELI1;NFKB2;NFKBIA;RIPK2;NOD1;MAP3K8;IRAK2;NOD2;MYD88;SAA1
R-HSA-5669034	TNFs bind their physiological receptors	20	4.513e-07	TNFSF4;TNFRSF14;EDARADD;TNFRSF14;TNFSF13;TNFSF13B;TNFSF14
R-HSA-8983432	Interleukin-15 signaling	6.18	9.571e-07	IL15RA;IL15;STAT5A;JAK1;STAT3
R-HSA-6788467	IL-6-type cytokine receptor ligand interactions	9.15	0.0005278	LIFR;OSMR;CLCF1;JAK1;JAK2
R-HSA-6783783	Interleukin-10 signaling	15.14	0.005899	CSF3;IL1R2;IL1RN;CSF1;CCL2;ICAM1;CXCL2;CCL20;CXCL1;CXCL10;CCL5;CCL5;IL6;STAT3;JAK1
R-HSA-1266695	Interleukin-7 signaling	7.9	0.01146	IL7;IL7R;CISH;SOCS2;JAK1;PIK3R2;SOCS1;STAT5A;STAT3
R-HSA-451927	Interleukin-2 family signaling	8.38	0.01451	LGALS9;IL15RA;IL15;PTK2B;STAT1;JAK2;PIK3R2;STAT5A;JAK1;STAT3
Innate Immune System
R-HSA-168928	DDX58/IFIH1-mediated induction of interferon-alpha/beta	24.74	8.842e-16	DHX58;NLRC5;RNF125;CASP10;IFNB1;S100A12;SAA1;NFKB2;CASP8;RIPK1;TRAF2;IRF7;IRF7;NFKBIA;HERC5;UBA7;ISG15;UBE2L6;CYLD;TNFAIP3;IKBKE;TBK1;IFIH1;DDX58;TRIM25
R-HSA-936440	Negative regulators of DDX58/IFIH1 signaling	18.77	3.385e-15	NLRC5;RNF125;HERC5;CYLD;TNFAIP3;IKBKE;UBE2L6;UBA7;TBK1;IFIH1;ISG15;TRIM25;DDX58
R-HSA-168638	NOD1/2 Signaling Pathway	7.89	1.891e-05	CASP4;CASP1;CYLD;TNFAIP3;IRAK2;NOD1;NOD2;RIPK2;BIRC3;BIRC2;CASP8
R-HSA-1834949	Cytosolic sensors of pathogen-associated DNA	10.3	0.0005056	TRIM56;MB21D1;IFI16;TREX1;IRF7;IRF7;RIPK3;TLR3;ZBP1;TICAM1;RIPK1;NFKB2;NFKBIA;MYD88;TRIM21
R-HSA-168643	Nucleotide-binding domain, leucine rich repeat containing receptor (NLR) signaling pathways	7.11	0.001742	AIM2;TXNIP;PANX1;CASP4;TNFAIP3;CYLD;BIRC3;BIRC2;NOD1;NOD2;CASP8;RIPK2;IRAK2;NFKB2
R-HSA-3134975	Regulation of innate immune responses to cytosolic DNA	4.12	0.002305	TRIM56;ZBP1;TREX1;TRIM21;TBK1
R-HSA-1810476	RIP-mediated NFkB activation via ZBP1	4.85	0.006231	ZBP1;MYD88;RIPK3;RIPK1;TLR3;TICAM1;NFKB2;NFKBIA
Metabolism
R-HSA-197264	Nicotinamide salvaging	21	2.186e-13	PARP4;NAMPT;PARP9;PARP8;PARP14;PARP10
R-HSA-8956319	Nucleobase catabolism	18.43	1.928e-08	ENTPD3;ENTPD6;SAMHD1;NT5C2;XDH;NT5C3A;DPYD;TYMP;NT5E
R-HSA-71240	Tryptophan catabolism	11	6.084e-07	KYNU;KMO;IDO1;AADAT;CCBL1
R-HSA-196807	Nicotinate metabolism	15.86	3.933e-06	CD38;NADK;NT5E;PARP4;NAMPT;PARP9;PARP8;PARP14;PARP10
R-HSA-73621	Pyrimidine catabolism	6.26	0.004954	NT5C3A;DPYD;TYMP;NT5E
R-HSA-1855204	Synthesis of IP3 and IP4 in the cytosol	10	0.00656	PLCD4;ITPKB;PLCH2;PLCH2
R-HSA-1660662	Glycosphingolipid metabolism	19.31	0.01858	CERK;B3GALNT1;ASAH2;GBA;NEU3;ARSA;STS;SUMF1
R-HSA-1483249	Inositol phosphate metabolism	11.98	0.0313	NUDT11;NUDT3;ISYNA1;IMPA1;PLCD4;ITPKB;PLCH2;PLCH2;INPP4B
Metabolism of proteins
R-HSA-8957275	Post-translational protein phosphorylation	128.63	4.644e-46	TMEM132A;CST3;STC2;GOLM1;CKAP4;IGFBP4;CYR61;FUCA2;SHISA5;CSF1;APOL1;FSTL1;PDIA6;PCSK9;CP;MGAT4A;C3;IL6;VCAN;SDC2
R-HSA-5689896	Ovarian tumor domain proteases	36.57	5.19e-35	TNIP3;OTUB2;TNIP1;OTUB2;RNF128;OTUD3;TRIM25;TNFAIP3;IFIH1;NOD1;NOD2;RIPK2;DDX58;RIPK1
R-HSA-977225	Amyloid fiber formation	22.7	5.532e-07	ITM2B;SORL1;SNCA;CST3;UBE2L6;B2M;B2M;SAA1;HIST1H2AC;HIST2H2AC;HIST2H2AA3;HIST2H2AA4
R-HSA-913709	O-linked glycosylation of mucins	29.66	0.0003532	GCNT4;B3GNT8;GALNT11;GALNT10;C1GALT1C1;B3GNT7;B3GNT2;ST6GALNAC2;B4GALT5;MUC15;MUC1
R-HSA-5688426	Deubiquitination	55.35	0.001381	MBD5;TNIP3;OTUB2;TNIP1;OTUB2;USP28;USP42;USP25;FAM175A;OTUD3;KAT2B;USP33;ATXN7;TNFAIP3;ADRB2;USP13;USP18;TRIM25;USP15;NOD1;NOD2;RIPK2;TGFBR1;CYLD;TRAF2;BIRC3;BIRC2;CCNA1;NFKBIA;HIST1H2AC;HIST2H2AC;HIST2H2AA3;HIST2H2AA4;RNF128;IFIH1;DDX58;RIPK1
R-HSA-4085001	Sialic acid metabolism	21	0.001637	ST6GALNAC1;ST6GALNAC2;ST8SIA4;ST3GAL5;ST6GALNAC5;NEU3
Metabolism of RNA
R-HSA-75072	mRNA Editing	8.01	5.261e-05	APOBEC3A;APOBEC3B;APOBEC3A;ADAR
Signal Transduction
R-HSA-194840	Rho GTPase cycle	148.66	1.23e-26	DEPDC7;ARHGAP33;RHOBTB2;DEPDC1B;ARAP2;SYDE2;ARHGDIB;ARHGAP17;ARHGAP27;TAGAP;ARHGAP27;ARHGAP27;RHOD;SRGAP2;ARHGEF26;ARHGEF4;FGD2;NET1;ARHGEF26;PIK3R2;TIAM1
R-HSA-380108	Chemokine receptors bind chemokines	55	8.07e-20	CXCL2;CCL20;CCRL2;CXCL16;CXCL3;CXCL1;CXCL10;CXCL11;CCL5;CCL5
R-HSA-73887	Death Receptor Signalling	21.19	3.626e-05	TNFRSF10D;RTN4R;RNF31;CASP10;RBCK1;CFLAR;TNFSF10;ARHGEF26;ARHGEF4;NET1;ARHGEF26;FGD2;NGFR;FAS;CYLD;TNFAIP3;TIAM1;TRADD;BIRC3;BIRC2;TRAF2;CASP8;RIPK1;MYD88;RIPK2;NFKBIA
Transcription
R-HSA-5633008	TP53 Regulates Transcription of Cell Death Genes	11.63	0.0007755	TNFRSF10D;CASP10;BCL6;BCL2L14;BCL2L14;TP53INP1;CASP1;BBC3;PMAIP1;FAS
R-HSA-6803205	TP53 regulates transcription of several additional cell death genes whose specific roles in p53-dependent apoptosis remain uncertain	6	0.03048	BCL6;BCL2L14;BCL2L14
Transport of small molecules
R-HSA-425407	SLC-mediated transmembrane transport	101.36	1.084e-06	SLC29A4;SLC28A3;SLC2A11;SLC2A12;KIAA1919;SLC2A11;SLC20A1;SLC15A3;SLC9A8;SLC41A2;SLC22A4;SLC30A1;SLC29A3;SLC7A2;SLC4A7;SLC1A4;SLC39A10;SLC39A8;SLC2A9;SLC8B1;SLC44A1;SLC18A2;SLC40A1;SLC26A1;CP;SLC16A1;SLC16A1;SLC9A9;SLC8A1;SLC25A10;SLC7A7;SLC26A2;SLC6A14
R-HSA-189200	Cellular hexose transport	13	2.259e-05	SLC2A11;SLC2A12;KIAA1919;SLC2A11;SLC2A9
R-HSA-425410	Metal ion SLC transporters	12.27	6.012e-05	CP;SLC41A2;SLC40A1;SLC30A1;SLC39A8;SLC39A10
R-HSA-425393	Transport of inorganic cations/anions and amino acids/oligopeptides	42.32	0.02173	SLC15A3;SLC20A1;SLC9A8;SLC4A7;SLC8B1;SLC9A9;SLC7A2;SLC1A4;SLC26A1;SLC25A10;SLC8A1;SLC26A2;SLC7A7;SLC6A14
Vesicle-mediated transport/Membrane Trafficking
R-HSA-8856825	Cargo recognition for clathrin-mediated endocytosis	41.51	5.062e-07	ADRBK2;TOR1B;SCARB2;SYT8;IL7R;REPS2;LDLRAP1;ADRB2;CLTCL1;LRP2;SH3KBP1

## Sheet: Table S7
Table S7: The enriched biological pathways for non-CF AECs' antiviral responses to RV infection.
Pathway ID	Description	successes	Bonferroni	Genes
Organelle biogenesis and maintenance
R-HSA-5620924	Intraflagellar transport	17.6	0.004644	IFT88;IFT81;DYNC2LI1;DYNC2H1;TTC30A;TUBA1A
Adaptive Immune System (Homo sapiens)
R-HSA-1236974	ER-Phagosome pathway	78.47	6.447e-54	TAPBP;TLR2;MYD88;HLA-F;HLA-B;B2M
R-HSA-983169	Class I MHC mediated antigen processing & presentation	115.11	2.304e-31	ERAP1;RNF19B;RNF114;HERC6;TRIM36;DTX3L;RNF213;TRIM69;TRIM69;TAPBP;KLHL13;FBXO27;KBTBD8;KCTD7;FBXO17;FBXO17;FBXO27;CTSS;TLR2;HLA-F;HLA-B;MYD88;B2M;FBXO6;RBCK1;HERC5;TRIM21;UBA7;UBE2L6;SOCS3;SOCS1;LNPEP
R-HSA-1236977	Endosomal/Vacuolar pathway	18.57	1.636e-22	LNPEP;CTSS;HLA-F;HLA-B;HLA-F;2M
R-HSA-983168	Antigen processing: Ubiquitination & Proteasome degradation	208.26	7.094e-15	KLHL13;RNF114;KCTD7;FBXO17;TRIM69;FBXO17;FBXO27;RNF19B;HERC6;TRIM36;FBXO27;KBTBD8;DTX3L;RNF213;TRIM69;LNPEP;FBXO6;RBCK1;TRIM21;HERC5;UBA7;UBE2L6;SOCS3;SOCS1
R-HSA-8851680	Butyrophilin (BTN) family interactions	12.48	1.448e-08	BTN3A1;BTN3A3;BTN2A1;BTN3A2;XDH
R-HSA-983170	Antigen Presentation: Folding, assembly and peptide loading of class I MHC	12.41	6.69e-07	ERAP1;TAPBP;HLA-F;HLA-B;B2M
Cellular responses to external stimuli (Homo sapiens)
R-HSA-3371568	Attenuation phase	15	0.0001769	HSPA1B;HSPA1B;HSPA1B;HSPA1B;HSPA1B
Cytokine Signalung in Immune System
R-HSA-909733	Interferon alpha/beta signaling	421.7	0	ISG20;IFI35;IFIT3;IFIT2;IFI6;BST2;XAF1;RSAD2;IFITM3;ADAR;IFI27;IFITM2;IFITM1;SAMHD1;STAT2;MX1;MX2;IFIT1;IFNB1;USP18;OAS1;OAS3;OAS2;IRF1;OASL;GBP2;IRF2;IRF9;ISG15;HLA-F;HLA-B;IRF7;IRF7;SOCS3;SOCS1;STAT1
R-HSA-877300	Interferon gamma signaling	235.97	1.788e-129	TRIM14;TRIM38;GBP5;GBP1;TRIM5;TRIM22;GBP4;CIITA;SP100;TRIM21;PML;TRIM25;CAMK2D;OAS1;OAS3;OAS2;IRF1;OASL;GBP2;IRF2;IRF9;JAK2;B2M;HLA-F;HLA-B;;SOCS3;IRF7;IRF7;SOCS1;STAT1
R-HSA-913531	Interferon Signaling	173.51	1.108e-122	USP41;EIF2AK2;TRIM14;TRIM38;GBP1;TRIM5;TRIM22;GBP5;GBP4;CIITA;DDX58;HERC5;UBA7;IFI35;IFIT3;IFIT2;IFI6;BST2;XAF1;RSAD2;IFITM3;IFI27;ISG20;IFITM2;UBE2L6;SP100;ADAR;IFITM1;TRIM21;SAMHD1;STAT2;PML;CAMK2D;B2M;B2M;JAK2;MX1;MX2;IFIT1;TRIM25;USP18;IFNB1;ISG15;OAS1;OAS3;OAS2;OASL;GBP2;IRF9;IRF1;IRF2;HLA-F;HLA-B;SOCS3;SOCS1;IRF7
R-HSA-8854691	Interleukin-20 family signaling	17.96	1.025e-14	IL22RA1;IFNL2;IFNL3;IFNL1;STAT2;STAT5A;SOCS3;STAT1;JAK2
Innate Immune System
R-HSA-936440	Negative regulators of DDX58/IFIH1 signaling	17	1.402e-18	RNF125;NLRC5;HERC5;CYLD;TNFAIP3;IKBKE;IFIH1;UBE2L6;UBA7;ISG15;TRIM25;DDX58
R-HSA-168928	DDX58/IFIH1-mediated induction of interferon-alpha/beta	18.12	3.863e-14	DHX58;RNF125;NLRC5;CASP10;IFNB1;CASP8;RIPK1;IRF7;IRF7;NFKBIA;HERC5;UBA7;UBE2L6;ISG15;CYLD;TNFAIP3;IKBKE;IFIH1;DDX58;TRIM25
R-HSA-168638	NOD1/2 Signaling Pathway	8.45	3.125e-09	CASP4;CASP1;CASP9;CYLD;TNFAIP3;IRAK2;NOD1;RIPK2;BIRC3;BIRC2;CASP8
R-HSA-1834949	Cytosolic sensors of pathogen-associated DNA	9.38	1.87e-05	TRIM56;MB21D1;IFI16;TREX1;IRF7;IRF7;RIPK3;TLR3;ZBP1;TICAM1;RIPK1;NFKBIA;MYD88;TRIM21
R-HSA-1810476	RIP-mediated NFkB activation via ZBP1	4.33	0.0004552	ZBP1;MYD88;RIPK3;RIPK1;TLR3;TICAM1;NFKBIA
R-HSA-168643	Nucleotide-binding domain, leucine rich repeat containing receptor (NLR) signaling pathways	6.91	0.0005507	AIM2;TXNIP;PANX1;CASP4;TNFAIP3;CYLD;CASP9;BIRC3;BIRC2;NOD1;CASP8;RIPK2;IRAK2
R-HSA-3134975	Regulation of innate immune responses to cytosolic DNA	3.58	0.01732	TRIM56;ZBP1;TREX1;TRIM21
R-HSA-1834941	STING mediated induction of host immune responses	3.42	0.04354	MB21D1;IFI16;TRIM21;TREX1
Metabolism
R-HSA-197264	Nicotinamide salvaging	21	3.97e-19	PARP4;NAMPT;PARP9;PARP8;PARP14;PARP10
R-HSA-196807	Nicotinate metabolism	15.86	4.459e-10	CD38;NADK;NT5E;PARP4;NAMPT;PARP9;PARP8;PARP14;PARP10
R-HSA-73621	Pyrimidine catabolism	6.26	0.0001086	NT5C3A;DPYD;TYMP;NT5E
R-HSA-70895	Branched-chain amino acid catabolism	8.25	0.003948	BCAT2;ALDH6A1;PPM1K;BCKDHB
R-HSA-2022928	HS-GAG biosynthesis	9.36	0.009302	HS3ST1;HS3ST3B1;HS6ST1;SDC2;AGRN
Metabolism of proteins
R-HSA-5689896	Ovarian tumor domain proteases	11.05	6.095e-07	TNIP3;TNIP1;IFIH1;NOD1;DDX58;RIPK2;TRIM25;TNFAIP3;RIPK1
R-HSA-977225	Amyloid fiber formation	12.14	0.002659	ITM2B;SNCA;CST3;UBE2L6;B2M;B2M;HIST2H2AC;HIST2H2AA3;HIST2H2AA4
R-HSA-8957275	Post-translational protein phosphorylation	32.8	0.005365	IGFBP4;CST3;STC2;GOLM1;CKAP4;SHISA5;APOL1;IL6;SDC2
Signal Transduction
R-HSA-380108	Chemokine receptors bind chemokines	36	1.392e-15	CX3CL1;CCL20;CXCL16;CXCL3;CXCL10;CXCL11;CCL5;CCL5
R-HSA-194840	Rho GTPase cycle	56.48	0.0001757	RHOBTB2;ARAP2;ARHGDIB;ARHGAP26;ARHGAP27;TAGAP;ARHGAP27;ARHGAP27;SRGAP2;ARHGEF4;FGD2;PIK3R2
Transcription
R-HSA-5633008	TP53 Regulates Transcription of Cell Death Genes	10.72	1.452e-05	BCL2L14;TMEM219;TNFRSF10D;BCL2L14;CASP10;TP53INP1;CASP1;BBC3;PMAIP1

## Sheet: Table S8
Table S8: TaqMan® pre-designed primer/probes used for validation qRT-PCR.
Assay ID	GENE	Description
Hs00174759_m1	IL1R2	interleukin 1 receptor type 2
Hs00379924_m1	ST8SIA4	ST8 alpha-N-acetyl-neuraminide alpha-2,8-sialyltransferase 4
Hs01941271_s1	B3GNT8	UDP-GlcNAc:betaGal beta-1,3-N-acetylglucosaminyltransferase 8
Hs01054029_m1	MAN1A1	mannosidase alpha class 1A member 1
Hs01032565_m1	ST6GALNAC2	ST6 N-acetylgalactosaminide alpha-2,6-sialyltransferase 2
Hs99999904_m1	PPIA	peptidylprolyl isomerase A	* Housekeeping Genes
